# Supplementary material for: Diagnostic and Prognostic Value of Blood and Cerebrospinal Fluid Biomarkers in Amyotrophic Lateral Sclerosis: A Systematic Review and Meta‐Analysis
Source: Eur J Neurol. 2025 Oct 27;32(10):e70382. doi: 10.1111/ene.70382 (PMC12554952; doi:10.1111/ene.70382)
Supplement: Supplementary file 4 — Appendix S4: ene70382‐sup‐0004‐Appendix4.xlsx. [file ENE-32-e70382-s010.xlsx]

## Sheet: References
Study	URL	Country	Region	Title	Authors	Published Year	Journal	Accession Number (PMID, WOS, etc.)	DOI
Abbasi 2024	https://doi.org/10.1016/j.neuroscience.2024.11.003	Iran		Unveiling the veil of adipokines: A<i> meta</i>-analysis and systematic review in amyotrophic lateral sclerosis	Abbasi, H.; Jourabchi-ghadim, N.; Asgarzade, A.; Mirshekari, M.; Ebrahimi-Mameghani, M.	2024	Neuroscience	WOS:001354925400001	10.1016/j.neuroscience.2024.11.003
Abu-Rumeileh 2020	https://doi.org/10.1007/s00415-020-09761-z	Italy	Bellaria Hospital (Bologna, Italy)	Diagnostic-prognostic value and electrophysiological correlates of CSF biomarkers of neurodegeneration and neuroinflammation in amyotrophic lateral sclerosis	Abu-Rumeileh, S.; Vacchiano, V.; Zenesini, C.; Polischi, B.; de Pasqua, S.; Fileccia, E.; Mammana, A.; Di Stasi, V.; Capellari, S.; Salvi, F.; Liguori, R.; Parchi, P.	2020	J Neurol	32100123	10.1007/s00415-020-09761-z
Abu-Rumeileh 2025	https://doi.org/10.1038/s41467-025-57144-7	Germany & Italy	Halle, Mannheim, Milan	Phosphorylated tau 181 and 217 are elevated in serum and muscle of patients with amyotrophic lateral sclerosis	Abu-Rumeileh, S.; Scholle, L.; Mensch, A.; Großkopf, H.; Ratti, A.; Kölsch, A.; Stoltenburg-Didinger, G.; Conrad, J.; De Gobbi, A.; Barba, L.; Steinacker, P.; Klafki, H. W.; Oeckl, P.; Halbgebauer, S.; Stapf, C.; Posa, A.; Kendzierski, T.; Silani, V.; Hausner, L.; Ticozzi, N.; Froelich, L.; Weishaupt, J. H.; Verde, F.; Otto, M.	2025	Nat Commun	40044663	10.1038/s41467-025-57144-7
Agah 2024	https://doi.org/10.1186/s12967-024-05767-7	Iran		CSF and blood levels of Neurofilaments, T-Tau, P-Tau, and Abeta-42 in amyotrophic lateral sclerosis: a systematic review and meta-analysis	Agah, E.; Mojtabavi, H.; Behkar, A.; Heidari, A.; Ajdari, A.; Shaka, Z.; Mousavi, S. V.; Firoozeh, N.; Tafakhori, A.; Rezaei, N.	2024	Journal of Translational Medicine		10.1186/s12967-024-05767-7
Agnello 2021	https://doi.org/10.1111/ene.14789	Italy	Palermo University Hospital	Tau protein as a diagnostic and prognostic biomarker in amyotrophic lateral sclerosis	Agnello, L.; Colletti, T.; Lo Sasso, B.; Vidali, M.; Spataro, R.; Gambino, C. M.; Giglio, R. V.; Piccoli, T.; Bivona, G.; La Bella, V.; Ciaccio, M.	2021	Eur J Neurol	33638255	10.1111/ene.14789
Ahmed 2019	https://doi.org/10.1002/acn3.721	Australia	Sydney, ForeFront clinics	Eating peptides: biomarkers of neurodegeneration in amyotrophic lateral sclerosis and frontotemporal dementia	Ahmed, R. M.; Phan, K.; Highton-Williamson, E.; Strikwerda-Brown, C.; Caga, J.; Ramsey, E.; Zoing, M.; Devenney, E.; Kim, W. S.; Hodges, J. R.; Piguet, O.; Halliday, G. M.; Kiernan, M. C.	2019	Ann Clin Transl Neurol	30911572	10.1002/acn3.721
Alarcan 2021	https://doi.org/10.3390/biom11050691	France	Tours, University Hospital of Tours	Some CSF Kynurenine Pathway Intermediates Associated with Disease Evolution in Amyotrophic Lateral Sclerosis	Alarcan, H.; Chaumond, R.; Emond, P.; Benz-De Bretagne, I.; Lefèvre, A.; Bakkouche, S. E.; Veyrat-Durebex, C.; Vourc'h, P.; Andres, C.; Corcia, P.; Blasco, H.	2021	Biomolecules	34063031	10.3390/biom11050691
Alarcan 2022	https://doi.org/10.1016/j.slast.2022.07.003	France	Tours	Inflammatory mediators, lipoproteins and apolipoproteins in early diagnosis of amyotrophic lateral sclerosis	Alarcan, H.; Berthet, M.; Suire, L.; Colas, C.; Gonzalez, L.; Paget, C.; Benz-de Bretagne, I.; Piver, E.; Vourc'h, P.; Andres, C.; Corcia, P.; Blasco, H.	2022	SLAS Technol	35908647	10.1016/j.slast.2022.07.003
Alarcan 2023	https://doi.org/10.3390/ijms241311196	France	Tours, ALS centre	Implication of Central Nervous System Barrier Impairment in Amyotrophic Lateral Sclerosis: Gender-Related Difference in Patients	Alarcan, H.; Vourc'h, P.; Berton, L.; Benz-De Bretagne, I.; Piver, E.; Andres, C. R.; Corcia, P.; Veyrat-Durebex, C.; Blasco, H.	2023	Int J Mol Sci	37446372	10.3390/ijms241311196
Alqarni 2022	https://doi.org/10.3389/fendo.2022.1032192	UK		Could VGF and/or its derived peptide act as biomarkers for the diagnosis of neurodegenerative diseases: A systematic review	Alqarni, S.; Alsebai, M.	2022	Front Endocrinol (Lausanne)	36619561	10.3389/fendo.2022.1032192
An 2024	https://doi.org/10.3390/bios14120578	USA	NEALS Biorepository	Development of a Sensitive and Reliable Meso Scale Discovery-Based Electrochemiluminescence Immunoassay to Quantify TDP-43 in Human Biofluids	An, J.; Gopalakrishnan, L.; Ortega, V.; Saul, J.; Kadali, R.; Bowser, R.	2024	Biosensors (Basel)	39727843	10.3390/bios14120578
Andrés-Benito 2020	https://doi.org/10.3390/ijms21228680	Spain	Barcerona, Bellvitge University Hospital (UFELA of the Neurology Service)	Increased C-X-C Motif Chemokine Ligand 12 Levels in Cerebrospinal Fluid as a Candidate Biomarker in Sporadic Amyotrophic Lateral Sclerosis	Andrés-Benito, P.; Povedano, M.; Domínguez, R.; Marco, C.; Colomina, M. J.; López-Pérez, O.; Santana, I.; Baldeiras, I.; Martínez-Yelámos, S.; Zerr, I.; Llorens, F.; Fernández-Irigoyen, J.; Santamaría, E.; Ferrer, I.	2020	International Journal of Molecular Sciences	WOS:000594728600001	10.3390/ijms21228680
Apostolo 2025	https://doi.org/10.1007/s12035-024-04671-x	Italy	Maggiore della Carità” University Hospital, Novara	Lower Circulating Gas6 Levels Are Associated with Bulbar Phenotype and Faster Disease Progression in Amyotrophic Lateral Sclerosis Patients	Apostolo, D.; Ferreira, L. L.; D'Onghia, D.; Vincenzi, F.; Vercellino, N.; Perazzi, M.; Pirisi, M.; Cantello, R.; Minisini, R.; Mazzini, L.; Bellan, M.; De Marchi, F.	2025	Mol Neurobiol	39762711	10.1007/s12035-024-04671-x
Ashrafzadeh-Kian 2024	https://doi.org/10.1016/j.cca.2024.119817	USA	Mayo Clinic, Rochester, MN, USA	Head-to-head comparison of four plasma neurofilament light chain (NfL) immunoassays	Ashrafzadeh-Kian, S.; Figdore, D.; Larson, B.; Deters, R.; Abou-Diwan, C.; Bornhorst, J.; Algeciras-Schimnich, A.	2024	Clin Chim Acta	38879065	10.1016/j.cca.2024.119817
Ashton 2021	https://doi.org/10.1038/s41467-021-23620-z	UK	The KCL cohort: (n = 805) collated at the Maurice Wohl Clinical Neuroscience Institute, King’s College London. Lund cohort consisted of 1464 participants enrolled as part of the prospective and longitudinal Swedish BioFINDER stud	A multicentre validation study of the diagnostic value of plasma neurofilament light	Ashton, N. J.; Janelidze, S.; Al Khleifat, A.; Leuzy, A.; van der Ende, E. L.; Karikari, T. K.; Benedet, A. L.; Pascoal, T. A.; Lleó, A.; Parnetti, L.; Galimberti, D.; Bonanni, L.; Pilotto, A.; Padovani, A.; Lycke, J.; Novakova, L.; Axelsson, M.; Velayudhan, L.; Rabinovici, G. D.; Miller, B.; Pariante, C.; Nikkheslat, N.; Resnick, S. M.; Thambisetty, M.; Schöll, M.; Fernández-Eulate, G.; Gil-Bea,…	2021	Nat Commun	34099648	10.1038/s41467-021-23620-z
Assialioui 2022	https://doi.org/10.3390/ijms231911063	Spain	Barcerona, Bellvitge University Hospital (UFELA of the Neurology Service)	Elevated Cerebrospinal Fluid Proteins and Albumin Determine a Poor Prognosis for Spinal Amyotrophic Lateral Sclerosis	Assialioui, A.; Domínguez, R.; Ferrer, I.; Andrés-Benito, P.; Povedano, M.	2022	Int J Mol Sci	36232365	10.3390/ijms231911063
Banack 2024	https://doi.org/10.1093/braincomms/fcae268	USA	US National ALS Biorepository and a Phase IIa clinical trial (NCT03580616)	A microRNA diagnostic biomarker for amyotrophic lateral sclerosis	Banack, S. A.; Dunlop, R. A.; Mehta, P.; Mitsumoto, H.; Wood, S. P.; Han, M.; Cox, P. A.	2024	Brain Commun	39280119	10.1093/braincomms/fcae268
Baumgartner 2023	https://doi.org/10.1007/s00415-022-11504-1	Czech	Charles University, University Hospital Motol	Diagnostic utility of neurofilament markers for MND is limited in restricted disease phenotype and for differentiation from compressive myeloradiculopathies	Baumgartner, D.; Mazanec, R.; Hanzalová, J.	2023	J Neurol	36456758	10.1007/s00415-022-11504-1
Beers 2020	https://doi.org/10.1038/s41598-020-72247-5	USA	Houston, Peggy and Gary Edwards ALS Laboratory	Elevated acute phase proteins reflect peripheral inflammation and disease severity in patients with amyotrophic lateral sclerosis	Beers, D. R.; Zhao, W.; Neal, D. W.; Thonhoff, J. R.; Thome, A. D.; Faridar, A.; Wen, S.; Wang, J.; Appel, S. H.	2020	Sci Rep	32943739	10.1038/s41598-020-72247-5
Behzadi 2021	https://doi.org/10.1038/s41598-021-01499-6	Sweden	Umeå University Hospital	Neurofilaments can differentiate ALS subgroups and ALS from common diagnostic mimics	Behzadi, A.; Pujol-Calderón, F.; Tjust, A. E.; Wuolikainen, A.; Höglund, K.; Forsberg, K.; Portelius, E.; Blennow, K.; Zetterberg, H.; Andersen, P. M.	2021	Sci Rep	34764380	10.1038/s41598-021-01499-6
Benatar 2020	https://doi.org/10.1212/wnl.0000000000009559	USA	CReATe Consortium (phenotype-genotype-biomarker study)	Validation of serum neurofilaments as prognostic and potential pharmacodynamic biomarkers for ALS	Benatar, M.; Zhang, L.; Wang, L.; Granit, V.; Statland, J.; Barohn, R.; Swenson, A.; Ravits, J.; Jackson, C.; Burns, T. M.; Trivedi, J.; Pioro, E. P.; Caress, J.; Katz, J.; McCauley, J. L.; Rademakers, R.; Malaspina, A.; Ostrow, L. W.; Wuu, J.	2020	Neurology	32385188	10.1212/wnl.0000000000009559
Benatar 2024	https://doi.org/10.1016/j.ebiom.2024.105323	USA	multi-center Phenotype-Genotype-Biomarker study, including United States (12 centers) & South Africa (1 center, University of Cape Town)	Prognostic clinical and biological markers for amyotrophic lateral sclerosis disease progression: validation and implications for clinical trial design and analysis	Benatar, M.; Macklin, E. A.; Malaspina, A.; Rogers, M. L.; Hornstein, E.; Lombardi, V.; Renfrey, D.; Shepheard, S.; Magen, I.; Cohen, Y.; Granit, V.; Statland, J. M.; Heckmann, J. M.; Rademakers, R.; McHutchison, C. A.; Petrucelli, L.; McMillan, C. T.; Wuu, J.	2024	EBioMedicine	39270623	10.1016/j.ebiom.2024.105323
Bereman 2020	https://doi.org/10.1021/acs.jproteome.0c00216	Australia	Macquarie University, Sydney	Metabolite Profiling Reveals Predictive Biomarkers and the Absence of β-Methyl Amino-l-alanine in Plasma from Individuals Diagnosed with Amyotrophic Lateral Sclerosis	Bereman, M. S.; Kirkwood, K. I.; Sabaretnam, T.; Furlong, S.; Rowe, D. B.; Guillemin, G. J.; Mellinger, A. L.; Muddiman, D. C.	2020	J Proteome Res	32418425	10.1021/acs.jproteome.0c00216
Beyer 2021	https://doi.org/10.1002/acn3.51256	Germany	Lisbon, Universidade de Lisboa	TDP-43 as structure-based biomarker in amyotrophic lateral sclerosis	Beyer, L.; Günther, R.; Koch, J. C.; Klebe, S.; Hagenacker, T.; Lingor, P.; Biesalski, A. S.; Hermann, A.; Nabers, A.; Gold, R.; Tönges, L.; Gerwert, K.	2021	Ann Clin Transl Neurol	33263951	10.1002/acn3.51256
Bhai 2025	https://doi.org/10.1002/mus.28287	USA	Western ALS Consortium	A 40-week phase 2B randomized, multicenter, double-blind, placebo-controlled study evaluating the safety and efficacy of memantine in amyotrophic lateral sclerosis	Bhai, S.; Levine, T.; Moore, D.; Bowser, R.; Heim, A. J.; Walsh, M.; Shibani, A.; Simmons, Z.; Grogan, J.; Goyal, N. A.; Govindarajan, R.; Hussain, Y.; Papsdorf, T.; Schwasinger-Schmidt, T.; Olney, N.; Goslin, K.; Pulley, M.; Kasarskis, E.; Weiss, M.; Katz, S. W.; Moser, S.; Jabari, D.; Jawdat, O.; Statland, J.; Dimachkie, M. M.; Barohn, R.	2025	Muscle Nerve	39511965	10.1002/mus.28287
Bombaci 2023	https://doi.org/10.3390/jcm12062367	Italy	Turin, University of Turin	Plasma CHI3L1 in Amyotrophic Lateral Sclerosis: A Potential Differential Diagnostic Biomarker	Bombaci, A.; Manera, U.; De Marco, G.; Casale, F.; Salamone, P.; Fuda, G.; Marchese, G.; Iazzolino, B.; Peotta, L.; Moglia, C.; Calvo, A.; Chiò, A.	2023	J Clin Med	36983366	10.3390/jcm12062367
Bridel 2019	https://doi.org/10.1001/jamaneurol.2019.1534	–	–	Diagnostic Value of Cerebrospinal Fluid Neurofilament Light Protein in Neurology: A Systematic Review and Meta-analysis	Bridel, C.; van Wieringen, W. N.; Zetterberg, H.; Tijms, B. M.; Teunissen, C. E.; Alvarez-Cermeño, J. C.; Andreasson, U.; Axelsson, M.; Bäckström, D. C.; Bartos, A.; Bjerke, M.; Blennow, K.; Boxer, A.; Brundin, L.; Burman, J.; Christensen, T.; Fialová, L.; Forsgren, L.; Frederiksen, J. L.; Gisslén, M.; Gray, E.; Gunnarsson, M.; Hall, S.; Hansson, O.; Herbert, M. K.; Jakobsson, J.; Jessen-Krut, J.…	2019	JAMA Neurol	31206160	10.1001/jamaneurol.2019.1534
Brodovitch 2021	https://doi.org/10.1038/s41598-020-80370-6	France	Timone Hospital Referral Centre for Neuromuscular Diseases and ALS	Combination of serum and CSF neurofilament-light and neuroinflammatory biomarkers to evaluate ALS	Brodovitch, A.; Boucraut, J.; Delmont, E.; Parlanti, A.; Grapperon, A. M.; Attarian, S.; Verschueren, A.	2021	Sci Rep	33436881	10.1038/s41598-020-80370-6
Brousse 2023	https://doi.org/10.1111/ene.15813	France	Montpellier, Université Montpellier	Serum neurofilament light chain cut-off definition for clinical diagnosis and prognosis of amyotrophic lateral sclerosis	Brousse, M.; Delaby, C.; De La Cruz, E.; Kuhle, J.; Benkert, P.; Mondesert, E.; Ginestet, N.; Hirtz, C.; Camu, W.; Lehmann, S.; Esselin, F.	2023	Eur J Neurol	37029777	10.1111/ene.15813
Cadoni 2020	https://doi.org/10.3390/cells9010164	Italy	University Hospital of Sassari, ATS (Azienda Tutela Salute) clinic	VAPB ER-Aggregates, A Possible New Biomarker in ALS Pathology	Cadoni, M. P. L.; Biggio, M. L.; Arru, G.; Secchi, G.; Orrù, N.; Clemente, M. G.; Sechi, G.; Yamoah, A.; Tripathi, P.; Orrù, S.; Manetti, R.; Galleri, G.	2020	Cells	31936602	10.3390/cells9010164
Calvi 2025	https://doi.org/10.1111/ene.70055	Italy	University Hospital of Padova	MEPs and MRI Motor Band Sign as Potential Complementary Markers of Upper Motor Neuron Involvement in Amyotrophic Lateral Sclerosis	Calvi, F.; Fortuna, A.; Bello, L.; Anglani, M.; Cecchin, D.; Sabbatini, D.; Andrigo, C.; Ferullo, M.; Ruggero, S.; Falda, M.; Pegoraro, E.; Sorarù, G.	2025	European Journal of Neurology		10.1111/ene.70055
Calvo 2019	https://doi.org/10.14336/ad.2018.0917	Spain, Italy	October 12th Hospital “IIS I+12”, Madrid, Spain	Collagen XIX Alpha 1 Improves Prognosis in Amyotrophic Lateral Sclerosis	Calvo, A. C.; Cibreiro, G. A.; Merino, P. T.; Roy, J. F.; Galiana, A.; Rufián, A. J.; Cano, J. M.; Martín, M. A.; Moreno, L.; Larrodé, P.; Vázquez, P. C.; Galán, L.; Mora, J.; Muñoz-Blanco, J. L.; Muñoz, M. J.; Zaragoza, P.; Pegoraro, E.; Sorarù, G.; Mora, M.; Lunetta, C.; Penco, S.; Tarlarini, C.; Esteban, J.; Osta, R.; Redondo, A. G.	2019	Aging Dis	31011479	10.14336/ad.2018.0917
Cammack 2019	https://doi.org/10.1212/WNL.0000000000008359	USA, Netherlands	Washington University (WU), Massachusetts General Hospital (MGH), University Medical Center Utrecht (Utrecht), University of Massachusetts, Columbia University Medical Center, Cedars-Sinai Medical Center, and Johns Hopkins University	Prospective natural history study of ALS clinical characteristics and biomarkers	Cammack, Alexander J.; Atassi, Nazem; Hyman, Theodore; van den Berg, Leonard H.; Harms, Matthew; Baloh, Robert H.; Brown, Robert H.; van Es, Michael A.; Veldink, Jan H.; de Vries, Balint S.; Rothstein, Jeffrey D.; Drain, Caroline; Jockel-Balsarotti, Jennifer; Malcolm, Amber; Boodram, Sonia; Salter, Amber; Wightman, Nicholas; Hong, Yu; Sherman, Alexander V.; Esparza, Thomas J.	2019	Neurology	143809619. Corporate Author: Alzheimer's Disease Neuroimaging Initiative. Language: English. Entry Date: 20200619. Revision Date: 20220116. Publication Type: Journal Article	10.1212/WNL.0000000000008359
Carter 2021	https://doi.org/10.1002/mus.27096	USA	NEALS Consortium biorepository housed at the Neurological Clinical Research Institute (NCRI) at Massachusetts General Hospital	Endocannabinoids and related lipids in serum from patients with amyotrophic lateral sclerosis	Carter, G. T.; McLaughlin, R. J.; Cuttler, C.; Sauber, G. J.; Weeks, D. L.; Hillard, C. J.; Weiss, M. D.	2021	Muscle Nerve	33094490	10.1002/mus.27096
CasadoGama 2024	https://doi.org/10.1016/j.ncrna.2024.02.006	–	–	Systematic review and meta-analysis of dysregulated microRNAs derived from liquid biopsies as biomarkers for amyotrophic lateral sclerosis	Casado Gama, H.; Amorós, M. A.; Andrade de Araújo, M.; Sha, C. M.; Vieira, M. P. S.; Torres, R. G. D.; Souza, G. F.; Junkes, J. A.; Dokholyan, N. V.; Leite Góes Gitaí, D.; Duzzioni, M.	2024	Noncoding RNA Res	38511059	10.1016/j.ncrna.2024.02.006
Casiraghi 2024	https://doi.org/10.1016/j.jns.2024.123210	Italy	Milan, IRCCS Istituto Auxologico Italiano	Quantification of serum TDP-43 and neurofilament light chain in patients with amyotrophic lateral sclerosis stratified by UNC13A genotype	Casiraghi, V.; Milone, I.; Brusati, A.; Peverelli, S.; Doretti, A.; Poletti, B.; Maderna, L.; Morelli, C.; Ticozzi, N.; Silani, V.; Verde, F.; Ratti, A.	2024	J Neurol Sci	39241471	10.1016/j.jns.2024.123210
Castro-Gomez 2021	https://doi.org/10.1093/braincomms/fcab274	Germany	Bonn University	Teaching an old dog new tricks: Serum troponin T as a biomarker in amyotrophic lateral sclerosis	Castro-Gomez, Sergio; Radermacher, Barbara; Tacik, Pawel; Mirandola, Sandra R.; Heneka, Michael T.; Weydt, Patrick	2021	Brain Communications	2022-60421-001	10.1093/braincomms/fcab274
Chang 2021	https://doi.org/10.3390/biomedicines9121944	Taiwan	Chang Gung Memorial Hospital, Chang Gung University	Altered Metabolic Profiles of the Plasma of Patients with Amyotrophic Lateral Sclerosis	Chang, K. H.; Lin, C. N.; Chen, C. M.; Lyu, R. K.; Chu, C. C.; Liao, M. F.; Huang, C. C.; Chang, H. S.; Ro, L. S.; Kuo, H. C.	2021	Biomedicines	34944760	10.3390/biomedicines9121944
Chatterjee 2024	https://doi.org/10.1038/s41591-024-02937-4	Germany	DESCRIBE multicenter cohort (DZNE)	Plasma extracellular vesicle tau and TDP-43 as diagnostic biomarkers in FTD and ALS	Chatterjee, M.; Özdemir, S.; Fritz, C.; Möbius, W.; Kleineidam, L.; Mandelkow, E.; Biernat, J.; Doğdu, C.; Peters, O.; Cosma, N. C.; Wang, X.; Schneider, L. S.; Priller, J.; Spruth, E.; Kühn, A. A.; Krause, P.; Klockgether, T.; Vogt, I. R.; Kimmich, O.; Spottke, A.; Hoffmann, D. C.; Fliessbach, K.; Miklitz, C.; McCormick, C.; Weydt, P.; Falkenburger, B.; Brandt, M.; Guenther, R.; Dinter, E.; Wilt…	2024	Nat Med	38890531	10.1038/s41591-024-02937-4
Chekanova 2020	https://doi.org/10.1111/ene.14128	Russia	Moscow, Research Center for Neurology	Exosomal angiogenin as a possible biomarker in amyotrophic lateral sclerosis	Chekanova, E.; Ivanova, M.; Belugin, B.; Dolzhikova, I.; Tutykhina, I.; Zakroychikova, I.; Abramova, A.; Zakharova, M.	2020	European Journal of Neurology		10.1111/ene.14128
Chen 2020	https://doi.org/10.1016/j.jns.2020.117070	Taiwan	Taipei Medical University	Exosomal TAR DNA-binding protein-43 and neurofilaments in plasma of amyotrophic lateral sclerosis patients: A longitudinal follow-up study	Chen, P. C.; Wu, D.; Hu, C. J.; Chen, H. Y.; Hsieh, Y. C.; Huang, C. C.	2020	J Neurol Sci	32836016	10.1016/j.jns.2020.117070
Chen 2021	https://doi.org/10.4103/1673-5374.293159	China	West China Hospital of Sichuan University, Chengdu, Sichuan Province	Creatine kinase in the diagnosis and prognostic prediction of amyotrophic lateral sclerosis: a retrospective case-control study	Chen, X. P.; Wei, Q. Q.; Ou, R. W.; Hou, Y. B.; Zhang, L. Y.; Yuan, X. Q.; Yao, Y. Q.; Jia, D. S.; Zhang, Q.; Li, W. X.; Shang, H. F.	2021	Neural Regen Res	32985493	10.4103/1673-5374.293159
Chen 2024	https://doi.org/10.1111/cns.14503	China	Fudan University Huashan Hospital and Fujian Medical University Union Hospital	Eomesodermin expression in CD4(+)T-cells associated with disease progression in amyotrophic lateral sclerosis	Chen, S.; Huan, X.; Xu, C. Z.; Luo, S. S.; Zhao, C. B.; Zhong, H. H.; Zheng, X. Y.; Qiao, K.; Dong, Y.; Wang, Y.; Liu, C. Y.; Huang, H. P.; Chen, Y.; Zou, Z. Y.	2024	CNS Neurosci Ther	37850654	10.1111/cns.14503
ChenX 2019	https://doi.org/10.1080/21678421.2018.1550516	China	West China Hospital of Sichuan University, Chengdu, Sichuan Province	Clinical disease stage related changes of serological factors in amyotrophic lateral sclerosis	Chen, X. P.; Wei, Q. Q.; Chen, Y. P.; Cao, B.; Ou, R. W.; Hou, Y. B.; Yuan, X. Q.; Zhang, L. Y.; Liu, H.; Shang, H. F.	2019	Amyotrophic Lateral Sclerosis and Frontotemporal Degeneration	WOS:000467740300007	10.1080/21678421.2018.1550516
ChenY 2019	https://doi.org/10.3389/fnins.2019.00574	China	Peking University Third Hospital, Beijing	Increased Interleukin-6 Levels in the Astrocyte-Derived Exosomes of Sporadic Amyotrophic Lateral Sclerosis Patients	Chen, Y.; Xia, K. L.; Chen, L.; Fan, D. S.	2019	Frontiers in Neuroscience	WOS:000470220100001	10.3389/fnins.2019.00574
Cheng 2021	https://doi.org/10.1186/s40035-020-00228-9	China		Aberrations of biochemical indicators in amyotrophic lateral sclerosis: a systematic review and meta-analysis	Cheng, Y.; Chen, Y.; Shang, H.	2021	Transl Neurodegener	33419478	10.1186/s40035-020-00228-9
Chowdhury 2025	https://doi.org/10.1111/ene.70088	Guam	CHamoru males and females residing on Guam	Elevated Serum MCP-2 and TARC Associated With Increased Risk of Death in Guamanian ALS Patients	Chowdhury, R. N.; Azam, M. A.; Azam, S. A.; Lana, S.; Culver, E. N.; Garruto, R. M.; Wander, K.	2025	Eur J Neurol	39996599	10.1111/ene.70088
Colletti 2021	https://doi.org/10.3390/brainsci11030302	Italy	Palermo University Hospital	Prognostic Role of CSF β-amyloid 1-42/1-40 Ratio in Patients Affected by Amyotrophic Lateral Sclerosis	Colletti, T.; Agnello, L.; Spataro, R.; Guccione, L.; Notaro, A.; Lo Sasso, B.; Blandino, V.; Graziano, F.; Gambino, C. M.; Giglio, R. V.; Bivona, G.; La Bella, V.; Ciaccio, M.; Piccoli, T.	2021	Brain Sci	33673569	10.3390/brainsci11030302
Correia 2024	https://doi.org/10.3390/brainsci14070661	Portugal	Lisbon	Creatine Kinase and Respiratory Decline in Amyotrophic Lateral Sclerosis	Correia, J. P.; Gromicho, M.; Pronto-Laborinho, A. C.; Oliveira Santos, M.; de Carvalho, M.	2024	Brain Sciences		10.3390/brainsci14070661
Costa 2019	https://doi.org/10.1007/s12035-019-1482-9	Portugal	Hospital de Santa Maria, Lisbon	Exploring Cerebrospinal Fluid IgG N-Glycosylation as Potential Biomarker for Amyotrophic Lateral Sclerosis	Costa, J.; Streich, L.; Pinto, S.; Pronto-Laborinho, A.; Nimtz, M.; Conradt, H. S.; de Carvalho, M.	2019	Mol Neurobiol	30674035	10.1007/s12035-019-1482-9
Costa 2021	https://doi.org/10.3390/diagnostics11071210	Portugal	Lisbon, Universidade de Lisboa	Cerebrospinal Fluid Chitinases as Biomarkers for Amyotrophic Lateral Sclerosis	Costa, J.; Gromicho, M.; Pronto-Laborinho, A.; Almeida, C.; Gomes, R. A.; Guerreiro, A. C. L.; Oliva, A.; Pinto, S.; de Carvalho, M.	2021	Diagnostics (Basel)	34359293	10.3390/diagnostics11071210
Cotet 2023	https://doi.org/10.3390/biom13121689	France	Tours, University Hospital of Tours	Neutrophil to Lymphocyte Ratio as a Prognostic Marker in Amyotrophic Lateral Sclerosis	Cotet, C.; Alarcan, H.; Hérault, O.; Corcia, P.; Vourc'h, P.; Andres, C. R.; Blasco, H.; Veyrat-Durebex, C.	2023	Biomolecules	38136561	10.3390/biom13121689
Cousins 2022	https://doi.org/10.1002/ana.26462	USA	University of Pennsylvania, Philadelphia	Elevated Plasma Phosphorylated Tau 181 in Amyotrophic Lateral Sclerosis	Cousins, K. A. Q.; Shaw, L. M.; Shellikeri, S.; Dratch, L.; Rosario, L.; Elman, L. B.; Quinn, C.; Amado, D. A.; Wolk, D. A.; Tropea, T. F.; Chen-Plotkin, A.; Irwin, D. J.; Grossman, M.; Lee, E. B.; Trojanowski, J. Q.; McMillan, C. T.	2022	Ann Neurol	35877814	10.1002/ana.26462
Cui 2024	https://doi.org/10.3389/fneur.2024.1458184	UK	UK Biobank	Protective role of serum albumin in dementia: a prospective study from United Kingdom biobank	Cui, Y.; Li, C.; Ke, B.; Xiao, Y.; Wang, S.; Jiang, Q.; Zheng, X.; Lin, J.; Huang, J.; Shang, H.	2024	Front Neurol	39206288	10.3389/fneur.2024.1458184
Daneshafrooz 2022	https://doi.org/10.1038/s41598-022-05067-4	Iran	Iran University	Identification of let-7f and miR-338 as plasma-based biomarkers for sporadic amyotrophic lateral sclerosis using meta-analysis and empirical validation	Daneshafrooz, N.; Joghataei, M. T.; Mehdizadeh, M.; Alavi, A.; Barati, M.; Panahi, B.; Teimourian, S.; Zamani, B.	2022	Sci Rep	35082326	10.1038/s41598-022-05067-4
Darabi 2024	https://doi.org/10.1186/s13000-024-01473-6	–	–	Cerebrospinal fluid and blood exosomes as biomarkers for amyotrophic lateral sclerosis; a systematic review	Darabi, S.; Ariaei, A.; Rustamzadeh, A.; Afshari, D.; Charkhat Gorgich, E. A.; Darabi, L.	2024	Diagn Pathol	38429818	10.1186/s13000-024-01473-6
Davies 2023	https://doi.org/10.1093/braincomms/fcad163	UK	Oxford, University of Oxford	Limited value of serum neurofilament light chain in diagnosing amyotrophic lateral sclerosis	Davies, J. C.; Dharmadasa, T.; Thompson, A. G.; Edmond, E. C.; Yoganathan, K.; Gao, J.; Talbot, K.; Turner, M. R.	2023	Brain Commun	37292457	10.1093/braincomms/fcad163
DeSchaepdryver 2019	https://doi.org/10.1002/acn3.50890	Belgium	Leuven, University Hospitals Leuven	Serum neurofilament heavy chains as early marker of motor neuron degeneration	De Schaepdryver, M.; Goossens, J.; De Meyer, S.; Jeromin, A.; Masrori, P.; Brix, B.; Claeys, K. G.; Schaeverbeke, J.; Adamczuk, K.; Vandenberghe, R.; Van Damme, P.; Poesen, K.	2019	Ann Clin Transl Neurol	31518073	10.1002/acn3.50890
DeSchaepdryver 2023	https://doi.org/10.1111/cns.13960	Belgium	Leuven, University Hospitals Leuven	Effect of neurofilament analysis on the diagnostic delay in amyotrophic lateral sclerosis	De Schaepdryver, M.; Masrori, P.; Van Damme, P.; Poesen, K.	2023	CNS Neurosci Ther	36047371	10.1111/cns.13960
Dellar 2024	https://doi.org/10.1111/jnc.16030	UK	Oxford Motor Nerve Clinic	Data-independent acquisition proteomics of cerebrospinal fluid implicates endoplasmic reticulum and inflammatory mechanisms in amyotrophic lateral sclerosis	Dellar, E. R.; Vendrell, I.; Talbot, K.; Kessler, B. M.; Fischer, R.; Turner, M. R.; Thompson, A. G.	2024	J Neurochem	38087504	10.1111/jnc.16030
Dellar 2025	https://doi.org/10.1002/ana.27133	UK	Oxford and University College London cohorts	Elevated Cerebrospinal Fluid Ubiquitin Carboxyl-Terminal Hydrolase Isozyme L1 in Asymptomatic C9orf72 Hexanucleotide Repeat Expansion Carriers	Dellar, E. R.; Vendrell, I.; Amein, B.; Lester, D. G.; Edmond, E. C.; Yoganathan, K.; Dharmadasa, T.; Sogorb-Esteve, A.; Fischer, R.; Talbot, K.; Rohrer, J. D.; Turner, M. R.; Thompson, A. G.	2025	Ann Neurol	39548852	10.1002/ana.27133
Devos 2019	https://doi.org/10.1038/s41598-019-39739-5	15 European countries	Mitotarget/TRO19622 trial	A ferroptosis-based panel of prognostic biomarkers for Amyotrophic Lateral Sclerosis	Devos, D.; Moreau, C.; Kyheng, M.; Garçon, G.; Rolland, A. S.; Blasco, H.; Gelé, P.; Timothée Lenglet, T.; Veyrat-Durebex, C.; Corcia, P.; Dutheil, M.; Bede, P.; Jeromin, A.; Oeckl, P.; Otto, M.; Meininger, V.; Danel-Brunaud, V.; Devedjian, J. C.; Duce, J. A.; Pradat, P. F.	2019	Sci Rep	30814647	10.1038/s41598-019-39739-5
Dezfouli 2025	https://doi.org/10.1007/s13760-025-02764-5	Iran	Ahvaz, the southern region of Iran	Circulating miR-223/NLRP3 axis and IL-1β level in functional disease progression of amyotrophic lateral sclerosis	Dezfouli, M. A.; Shalilahmadi, D.; Shamsaei, G.; Esmaeili, A.; Majdinasab, N.; Rashidi, S. K.	2025	Acta Neurol Belg	40097890	10.1007/s13760-025-02764-5
DiNatale 2023	https://doi.org/10.1016/j.jpba.2023.115244	Italy	Naples, University of Naples	Levels of 24-hydroxycholesteryl esters in cerebrospinal fluid and plasma from patients with amyotrophic lateral sclerosis	Di Natale, C.; Monaco, A.; Pedone, C.; Trojsi, F.; Tedeschi, G.; Netti, P. A.; Abrescia, P.	2023	J Pharm Biomed Anal	36680807	10.1016/j.jpba.2023.115244
Djordjevic 2023	https://doi.org/10.4103/0028-3886.383853	Serbia	Nils, University of Nis	Values of Nitric Oxide and Superoxide Dismutase in Cerebrospinal Fluid of Patients with Sporadic Amyotrophic Lateral Sclerosis	Djordjevic, G.; Milosevic, V.; Ljubisavljevic, S.; Stojanovic, I.; Stojanov, A.	2023	Neurol India	37635508	10.4103/0028-3886.383853
Dobrowolny 2021	https://doi.org/10.1038/s41420-020-00397-6	Italy	Sapienza University of Rome, San Camillo Hospital—Forlanini of Rome, Policlinico Umberto I of Rome, Azienda Ospedaliera Universitaria ‘Città della Salute e della Scienza’ of Turin, Fondazione Policlinico Universitario A. Gemelli IRCCS of Rome	A longitudinal study defined circulating microRNAs as reliable biomarkers for disease prognosis and progression in ALS human patients	Dobrowolny, G.; Martone, J.; Lepore, E.; Casola, I.; Petrucci, A.; Inghilleri, M.; Morlando, M.; Colantoni, A.; Scicchitano, B. M.; Calvo, A.; Bisogni, G.; Chiò, A.; Sabatelli, M.; Bozzoni, I.; Musarò, A.	2021	Cell Death Discov	33431881	10.1038/s41420-020-00397-6
Dolinar 2019	https://doi.org/10.1007/s12035-019-1627-x	Slovenia	University of Ljubljana	Circular RNAs as Potential Blood Biomarkers in Amyotrophic Lateral Sclerosis	Dolinar, A.; Koritnik, B.; Glavač, D.; Ravnik-Glavač, M.	2019	Mol Neurobiol	31175544	10.1007/s12035-019-1627-x
Dong 2025	https://doi.org/10.1002/brb3.70256	China	Huashan Hospital, Fudan University, Shanghai	Prognostic Value of Cerebrospinal Fluid and Serum Neurofilament Light Chain in Amyotrophic Lateral Sclerosis: A Correlation Study	Dong, S.; Liu, X.; Zhou, Y.; Li, J.; Qi, Z.; Wang, Z.; Yang, W.; Chen, X.	2025	Brain Behav	39865616	10.1002/brb3.70256
Dragoni 2025	https://doi.org/10.1016/j.nbd.2025.106823	Italy	Pavia, IRCCS Foundation San Matteo	Whole transcriptome analysis of unmutated sporadic ALS patients' peripheral blood reveals phenotype-specific gene expression signature	Dragoni, F.; Garofalo, M.; Di Gerlando, R.; Rizzo, B.; Bordoni, M.; Scarian, E.; Viola, C.; Bettoni, V.; Fiamingo, G.; Tornabene, D.; Scanu, L.; Pansarasa, O.; Diamanti, L.; Gagliardi, S.	2025	Neurobiol Dis	39904421	10.1016/j.nbd.2025.106823
Dreger 2021	https://doi.org/10.3389/fnins.2021.651651	Germany	Jena University Hospital	Cerebrospinal Fluid Neurofilament Light Chain (NfL) Predicts Disease Aggressiveness in Amyotrophic Lateral Sclerosis: An Application of the D50 Disease Progression Model	Dreger, M.; Steinbach, R.; Gaur, N.; Metzner, K.; Stubendorff, B.; Witte, O. W.; Grosskreutz, J.	2021	Front Neurosci	33889072	10.3389/fnins.2021.651651
Dubbioso 2024	https://doi.org/10.1111/ene.16400	Italy	University Federico II of Naples	Circulating endocannabinoidome signatures of disease activity in amyotrophic lateral sclerosis	Dubbioso, R.; Iannotti, F. A.; Senerchia, G.; Verde, R.; Iuzzolino, V. V.; Spisto, M.; Fasolino, I.; Manganelli, F.; Di Marzo, V.; Piscitelli, F.	2024	Eur J Neurol	39152573	10.1111/ene.16400
Duque 2020	https://doi.org/10.1016/j.mehy.2020.109632	Portugal	Lisbon, Universidade de Lisboa	Transforming growth factor-β plasma levels and its role in amyotrophic lateral sclerosis	Duque, T.; Gromicho, M.; Pronto-Laborinho, A. C.; de Carvalho, M.	2020	Med Hypotheses	32085981	10.1016/j.mehy.2020.109632
Dučić 2023	https://doi.org/10.3390/cells12111451	Germany		Synchrotron-Based Fourier-Transform Infrared Micro-Spectroscopy of Cerebrospinal Fluid from Amyotrophic Lateral Sclerosis Patients Reveals a Unique Biomolecular Profile	Dučić, T.; Koch, J. C.	2023	Cells	37296572	10.3390/cells12111451
ElKhoury 2019	https://doi.org/10.1039/c9an00754g	France	Strasbourg, University of Strasbourg	Serum-based differentiation between multiple sclerosis and amyotrophic lateral sclerosis by Random Forest classification of FTIR spectra	El Khoury, Y.; Collongues, N.; De Sèze, J.; Gulsari, V.; Patte-Mensah, C.; Marcou, G.; Varnek, A.; Mensah-Nyagan, A. G.; Hellwig, P.	2019	Analyst	31257384	10.1039/c9an00754g
Escal 2022	https://doi.org/10.1007/s00415-021-10714-3	France	Lyon University	Comparative diagnosis interest of NfL and pNfH in CSF and plasma in a context of FTD-ALS spectrum	Escal, J.; Fourier, A.; Formaglio, M.; Zimmer, L.; Bernard, E.; Mollion, H.; Bost, M.; Herrmann, M.; Ollagnon-Roman, E.; Quadrio, I.; Dorey, J. M.	2022	J Neurol	34313819	10.1007/s00415-021-10714-3
Eshak 2024	https://doi.org/10.1016/j.compbiolchem.2024.108211	in silico	Tamil Nadu, India	Unveiling therapeutic biomarkers and druggable targets in ALS: An integrative microarray analysis, molecular docking, and structural dynamic studies	Eshak, D.; Arumugam, M.	2024	Comput Biol Chem	39299050	10.1016/j.compbiolchem.2024.108211
Falzone 2020	https://doi.org/10.1007/s00415-020-09838-9	Italy	Milan, San Rafaele University	Serum phosphorylated neurofilament heavy-chain levels reflect phenotypic heterogeneity and are an independent predictor of survival in motor neuron disease	Falzone, Y. M.; Domi, T.; Agosta, F.; Pozzi, L.; Schito, P.; Fazio, R.; Del Carro, U.; Barbieri, A.; Comola, M.; Leocani, L.; Comi, G.; Carrera, P.; Filippi, M.; Quattrini, A.; Riva, N.	2020	J Neurol	32306171	10.1007/s00415-020-09838-9
Falzone 2022	https://doi.org/10.1111/ene.15321	Italy	Milan, San Rafaele University	Integrated evaluation of a panel of neurochemical biomarkers to optimize diagnosis and prognosis in amyotrophic lateral sclerosis	Falzone, Y. M.; Domi, T.; Mandelli, A.; Pozzi, L.; Schito, P.; Russo, T.; Barbieri, A.; Fazio, R.; Volontè, M. A.; Magnani, G.; Del Carro, U.; Carrera, P.; Malaspina, A.; Agosta, F.; Quattrini, A.; Furlan, R.; Filippi, M.; Riva, N.	2022	Eur J Neurol	35263489	10.1111/ene.15321
Femiano 2024	https://doi.org/10.1038/s41598-024-67165-9	Italy	IRCCS Neuromed hospital in Pozzilli (IS) Italy	Inflammatory signature in amyotrophic lateral sclerosis predicting disease progression	Femiano, C.; Bruno, A.; Gilio, L.; Buttari, F.; Dolcetti, E.; Galifi, G.; Azzolini, F.; Borrelli, A.; Furlan, R.; Finardi, A.; Musella, A.; Mandolesi, G.; Storto, M.; Centonze, D.; Stampanoni Bassi, M.	2024	Sci Rep	39187524	10.1038/s41598-024-67165-9
Gagliardi 2021	https://doi.org/10.1111/jcmm.16240	Italy	Milan, Fondazione IRCCS Ca’ Granda Ospedale Maggiore Policlinico di Milano	Diagnostic and prognostic value of CSF neurofilaments in a cohort of patients with motor neuron disease: A cross-sectional study	Gagliardi, D.; Faravelli, I.; Meneri, M.; Saccomanno, D.; Govoni, A.; Magri, F.; Ricci, G.; Siciliano, G.; Pietro Comi, G.; Corti, S.	2021	J Cell Mol Med	33609080	10.1111/jcmm.16240
Gagliardi 2024	https://doi.org/10.1007/s00415-024-12699-1	Italy & Belgium	Milan, Leuven	Exploiting the role of CSF NfL, CHIT1, and miR-181b as potential diagnostic and prognostic biomarkers for ALS	Gagliardi, D.; Rizzuti, M.; Masrori, P.; Saccomanno, D.; Del Bo, R.; Sali, L.; Meneri, M.; Scarcella, S.; Milone, I.; Hersmus, N.; Ratti, A.; Ticozzi, N.; Silani, V.; Poesen, K.; Van Damme, P.; Comi, G. P.; Corti, S.; Verde, F.	2024	J Neurol	39340541	10.1007/s00415-024-12699-1
Gao 2022	https://doi.org/10.1007/s00415-022-11195-8	UK	AMBRoSIA Cohort (Oxford, Sheffield, London)	Creatine kinase and prognosis in amyotrophic lateral sclerosis: a literature review and multi-centre cohort analysis	Gao, J.; Dharmadasa, T.; Malaspina, A.; Shaw, P. J.; Talbot, K.; Turner, M. R.; Thompson, A. G.	2022	J Neurol	35614165	10.1007/s00415-022-11195-8
Gentile 2024	https://doi.org/10.1007/s00415-023-12015-3	Italy	Milan, IRCCS Istituto Auxologico Italiano	The value of routine blood work-up in clinical stratification and prognosis of patients with amyotrophic lateral sclerosis	Gentile, F.; Maranzano, A.; Verde, F.; Bettoni, V.; Colombo, E.; Doretti, A.; Olivero, M.; Scheveger, F.; Colombrita, C.; Bulgarelli, I.; Spinelli, E. G.; Torresani, E.; Messina, S.; Maderna, L.; Agosta, F.; Morelli, C.; Filippi, M.; Silani, V.; Ticozzi, N.	2024	J Neurol	37801095	10.1007/s00415-023-12015-3
Ghaderi 2025	https://doi.org/10.1016/j.clineuro.2024.108691	–	–	Current evidence of arterial spin labeling in amyotrophic lateral sclerosis: A systematic review	Ghaderi, S.; Mohammadi, S.; Fatehi, F.	2025	Clin Neurol Neurosurg	39700696	10.1016/j.clineuro.2024.108691
Gille 2019–1	https://doi.org/10.1136/jnnp-2018-319586	Belgium	Leuven, University Hospitals Leuven	Inflammatory markers in cerebrospinal fluid: independent prognostic biomarkers in amyotrophic lateral sclerosis?	Gille, B.; De Schaepdryver, M.; Dedeene, L.; Goossens, J.; Claeys, K. G.; Van Den Bosch, L.; Tournoy, J.; Van Damme, P.; Poesen, K.	2019	J Neurol Neurosurg Psychiatry	31175169	10.1136/jnnp-2018-319586
Gille 2019–2	https://doi.org/10.1111/nan.12511	Belgium	Leuven, University Hospitals Leuven	Serum neurofilament light chain levels as a marker of upper motor neuron degeneration in patients with Amyotrophic Lateral Sclerosis	Gille, B.; De Schaepdryver, M.; Goossens, J.; Dedeene, L.; De Vocht, J.; Oldoni, E.; Goris, A.; Van Den Bosch, L.; Depreitere, B.; Claeys, K. G.; Tournoy, J.; Van Damme, P.; Poesen, K.	2019	Neuropathology and Applied Neurobiology	WOS:000462604800007	10.1111/nan.12511
Gomes 2023	https://doi.org/10.1007/s12035-023-03520-7	Portugal	Centro Hospitalar Universitário de Lisboa-Norte	Differential Expression of miRNAs in Amyotrophic Lateral Sclerosis Patients	Gomes, B. C.; Peixinho, N.; Pisco, R.; Gromicho, M.; Pronto-Laborinho, A. C.; Rueff, J.; de Carvalho, M.; Rodrigues, A. S.	2023	Mol Neurobiol	37531027	10.1007/s12035-023-03520-7
Gong 2022	https://doi.org/10.3389/fneur.2022.991143	China	Tianjin First Central Hospital	CSF p-tau as a potential cognition impairment biomarker in ALS	Gong, Z.; Gao, L.; Lu, Y.; Wang, Z.	2022	Front Neurol	36388201	10.3389/fneur.2022.991143
González-Mingot 2023	https://doi.org/10.3390/jcm12103560	Spain	Lozano Blesa and Arnau de Vilanova University Hospital	Mitochondrial Aconitase Enzymatic Activity: A Potential Long-Term Survival Biomarker in the Blood of ALS Patients	González-Mingot, C.; Miana-Mena, F. J.; Iñarrea, P. J.; Iñiguez, C.; Capablo, J. L.; Osta, R.; Gil-Sánchez, A.; Brieva, L.; Larrodé, P.	2023	J Clin Med	37240666	10.3390/jcm12103560
Gray 2020	https://doi.org/10.1002/acn3.51114	USA&UK	"Pre-fALS study" NCT00317616	CSF chitinases before and after symptom onset in amyotrophic lateral sclerosis	Gray, E.; Thompson, A. G.; Wuu, J.; Pelt, J.; Talbot, K.; Benatar, M.; Turner, M. R.	2020	Ann Clin Transl Neurol	32666680	10.1002/acn3.51114
Greco 2021	https://doi.org/10.1038/s41598-021-82940-8	Italy	Pisa University	Using blood data for the differential diagnosis and prognosis of motor neuron diseases: a new dataset for machine learning applications	Greco, A.; Chiesa, M. R.; Da Prato, I.; Romanelli, A. M.; Dolciotti, C.; Cavallini, G.; Masciandaro, S. M.; Scilingo, E. P.; Del Carratore, R.; Bongioanni, P.	2021	Sci Rep	33564045	10.1038/s41598-021-82940-8
Grima 2023	https://doi.org/10.1111/nan.12943	Australia	Macquarie University, Sydney	RNA sequencing of peripheral blood in amyotrophic lateral sclerosis reveals distinct molecular subtypes: Considerations for biomarker discovery	Grima, N.; Liu, S.; Southwood, D.; Henden, L.; Smith, A.; Lee, A.; Rowe, D. B.; D'Silva, S.; Blair, I. P.; Williams, K. L.	2023	Neuropathol Appl Neurobiol	37818590	10.1111/nan.12943
Guo 2021	https://doi.org/10.1002/acn3.51299	China	First Affiliated Hospital of Fujian Medical University	Decreased serum creatinine levels predict short survival in amyotrophic lateral sclerosis	Guo, Q. F.; Hu, W.; Xu, L. Q.; Luo, H.; Wang, N.; Zhang, Q. J.	2021	Ann Clin Transl Neurol	33449454	10.1002/acn3.51299
Guo 2025	https://doi.org/10.1002/ana.27208			Longitudinal Metabolomics in Amyotrophic Lateral Sclerosis Implicates Impaired Lipid Metabolism	Guo, K.; Savelieff, M. G.; Jang, D. G.; Teener, S. J.; Zhao, L.; Hur, J.; Goutman, S. A.; Feldman, E. L.	2025	Annals of Neurology		10.1002/ana.27208
Hafsteinsdóttir 2024	https://doi.org/10.1007/s00415-024-12679-5	Sweden	Sahlgrenska University Hospital, Gothenburg (1989–2014)	Neurofilament light chain as a diagnostic and prognostic biomarker in Guillain-Barré syndrome	Hafsteinsdóttir, B.; Farman, H.; Lagerström, N.; Zetterberg, H.; Andersen, O.; Novakova, L.; Nellgård, B.; Rosén, H.; Malmeström, C.; Rosenstein, I.; Lycke, J.; Axelsson, M.	2024	J Neurol	39249104	10.1007/s00415-024-12679-5
Haji 2021	https://doi.org/10.1016/j.clineuro.2021.106566	Japan	Tokushima University	The value of serum uric acid as a prognostic biomarker in amyotrophic lateral sclerosis: Evidence from a meta-analysis	Haji, S.; Sako, W.; Murakami, N.; Osaki, Y.; Furukawa, T.; Izumi, Y.; Kaji, R.	2021	Clin Neurol Neurosurg	33706058	10.1016/j.clineuro.2021.106566
Haji 2022	https://doi.org/10.1007/s00702-022-02470-z	Japan	Tokushima University	Serum NfL and CHI3L1 for ALS and parkinsonian disorders in the process of diagnosis	Haji, S.; Sako, W.; Murakami, N.; Osaki, Y.; Izumi, Y.	2022	J Neural Transm (Vienna)	35178615	10.1007/s00702-022-02470-z
Halbgebauer 2022–1	https://doi.org/10.1186/s13195-022-01122-4	Germany	Ulm, Ulm University Hospital	Visinin-like protein 1 levels in blood and CSF as emerging markers for Alzheimer's and other neurodegenerative diseases	Halbgebauer, S.; Steinacker, P.; Riedel, D.; Oeckl, P.; Anderl-Straub, S.; Lombardi, J.; von Arnim, C. A. F.; Nagl, M.; Giese, A.; Ludolph, A. C.; Otto, M.	2022	Alzheimers Res Ther	36419075	10.1186/s13195-022-01122-4
Halbgebauer 2022–2	https://doi.org/10.1136/jnnp-2021-327129	Germany	Ulm, Ulm University Hospital	Comparison of CSF and serum neurofilament light and heavy chain as differential diagnostic biomarkers for ALS	Halbgebauer, S.; Steinacker, P.; Verde, F.; Weishaupt, J.; Oeckl, P.; von Arnim, C.; Dorst, J.; Feneberg, E.; Mayer, B.; Rosenbohm, A.; Silani, V.; Ludolph, A. C.; Otto, M.	2022	J Neurol Neurosurg Psychiatry	34417339	10.1136/jnnp-2021-327129
Hamad 2025	https://doi.org/10.1007/s10072-025-07994-2	–	–	Tofersen for SOD1 amyotrophic lateral sclerosis: a systematic review and meta-analysis	Hamad, A. A.; Alkhawaldeh, I. M.; Nashwan, A. J.; Meshref, M.; Imam, Y.	2025	Neurol Sci	39820998	10.1007/s10072-025-07994-2
Harvey 2025	https://doi.org/10.1186/s12920-025-02084-w	UK, US, Netherlands		Evaluation of a biomarker for amyotrophic lateral sclerosis derived from a hypomethylated DNA signature of human motor neurons	Harvey, C.; Nowak, A.; Zhang, S.; Moll, T.; Weimer, A. K.; Barcons, A. M.; Souza, C. D. S.; Ferraiuolo, L.; Kenna, K.; Zaitlen, N.; Caggiano, C.; Shaw, P. J.; Snyder, M. P.; Mill, J.; Hannon, E.; Cooper-Knock, J.	2025	BMC Medical Genomics		10.1186/s12920-025-02084-w
He 2024	https://doi.org/10.4103/1673-5374.389357	China	Ruijin Hospital, affiliated with Shanghai Jiao Tong University School of Medicine	Circulating proteomic biomarkers for diagnosing sporadic amyotrophic lateral sclerosis: a cross-sectional study	He, L.; Zhou, Q.; Xiu, C.; Shao, Y.; Shen, D.; Meng, H.; Le, W.; Chen, S.	2024	Neural Regen Res	38103252	10.4103/1673-5374.389357
Hertel 2022	https://doi.org/10.3389/fneur.2022.940375	Germany, Portugal, Poland, Turkey	OnWebDUALS-consortium (Hannover Medical School, Faculty of Medicine Lisbon, Medical University Warsaw, Friedrich Schiller University Jena, Akdeniz University Faculty of Medicine, Antalya)	Analysis of routine blood parameters in patients with amyotrophic lateral sclerosis and evaluation of a possible correlation with disease progression-a multicenter study	Hertel, N.; Kuzma-Kozakiewicz, M.; Gromicho, M.; Grosskreutz, J.; de Carvalho, M.; Uysal, H.; Dengler, R.; Petri, S.; Körner, S.	2022	Front Neurol	35968316	10.3389/fneur.2022.940375
Hishizawa 2019	https://doi.org/10.1016/j.neuint.2018.12.009	Japan	Kyoto University	TDP-43 levels are higher in platelets from patients with sporadic amyotrophic lateral sclerosis than in healthy controls	Hishizawa, M.; Yamashita, H.; Akizuki, M.; Urushitani, M.; Takahashi, R.	2019	Neurochem Int	30578840	10.1016/j.neuint.2018.12.009
Hogg 2020	https://doi.org/10.1093/braincomms/fcaa138	Netherlands	PAN (Prospective ALS study Netherlands)	5'ValCAC tRNA fragment generated as part of a protective angiogenin response provides prognostic value in amyotrophic lateral sclerosis	Hogg, M. C.; Rayner, M.; Susdalzew, S.; Monsefi, N.; Crivello, M.; Woods, I.; Resler, A.; Blackbourn, L.; Fabbrizio, P.; Trolese, M. C.; Nardo, G.; Bendotti, C.; van den Berg, L. H.; van Es, M. A.; Prehn, J. H. M.	2020	Brain Commun	33543130	10.1093/braincomms/fcaa138
Holdom 2021	https://doi.org/10.1111/ene.15003	Australia	Royal Brisbane and Women's Hospital (RBWH; Brisbane, QLD, Australia), University of Queensland	Venous creatinine as a biomarker for loss of fat-free mass and disease progression in patients with amyotrophic lateral sclerosis	Holdom, C. J.; van Mantgem, M. J. R.; van Eijk, R. P. A.; Howe, S. L.; van den Berg, L. H.; McCombe, P. A.; Henderson, R. D.; Ngo, S. T.; Steyn, F. J.	2021	European Journal of Neurology	WOS:000683177800001	10.1111/ene.15003
Holdom 2022	https://doi.org/10.1080/21678421.2021.1918721	Australia	The University of Queensland, Brisbane	Low plasma hyaluronan is associated with faster functional decline in patients with amyotrophic lateral sclerosis	Holdom, C. J.; Ngo, S. T.; McCombe, P. A.; Henderson, R. D.; Steyn, F. J.	2022	Amyotrophic Lateral Sclerosis and Frontotemporal Degeneration	WOS:000700517700001	10.1080/21678421.2021.1918721
Howe 2024	https://doi.org/10.1111/ene.16052	Australia	The University of Queensland, Brisbane	Associations of postprandial ghrelin, liver-expressed antimicrobial peptide 2 and leptin levels with body composition, disease progression and survival in patients with amyotrophic lateral sclerosis	Howe, S. L.; Holdom, C. J.; McCombe, P. A.; Henderson, R. D.; Zigman, J. M.; Ngo, S. T.; Steyn, F. J.	2024	Eur J Neurol	37658515	10.1111/ene.16052
Hu 2024	https://doi.org/10.54029/2024esc	China	Peking Union Medical College Hospital	Impacts of serum biomarkers regarding glucose, lipid and protein on progression and survival of amyotrophic lateral sclerosis: A Chinese cohort study	Hu, N.; Zhang, L.; Shen, D. C.; Yang, X. Z.; Cui, L. Y.; Liu, M. S.	2024	Neurology Asia	WOS:001265096500011	10.54029/2024esc
Huang 2020	https://doi.org/10.1002/acn3.51078	USA	NEALS Biofluid Repository	Longitudinal biomarkers in amyotrophic lateral sclerosis	Huang, F.; Zhu, Y.; Hsiao-Nakamoto, J.; Tang, X.; Dugas, J. C.; Moscovitch-Lopatin, M.; Glass, J. D.; Brown, R. H., Jr.; Ladha, S. S.; Lacomis, D.; Harris, J. M.; Scearce-Levie, K.; Ho, C.; Bowser, R.; Berry, J. D.	2020	Ann Clin Transl Neurol	32515902	10.1002/acn3.51078
Huang 2024	https://doi.org/10.1007/s12035-023-03835-5	China	West China Hospital of Sichuan University, Chengdu, Sichuan Province	Lnc-HIBADH-4 Regulates Autophagy-Lysosome Pathway in Amyotrophic Lateral Sclerosis by Targeting Cathepsin D	Huang, J.; Yu, Y.; Pang, D.; Li, C.; Wei, Q.; Cheng, Y.; Cui, Y.; Ou, R.; Shang, H.	2024	Molecular Neurobiology		10.1007/s12035-023-03835-5
Hussein 2023	https://doi.org/10.7759/cureus.42312	–	–	The Impact of Serum Uric Acid on the Progression of Amyotrophic Lateral Sclerosis in Adults Aged 18 and Older: A Systematic Review	Hussein, S.; Pingili, S.; Makkena, V. K.; Jaramillo, A. P.; Awosusi, B. L.; Ayyub, J.; Dabhi, K. N.; Gohil, N. V.; Tanveer, N.; Hamid, P.	2023	Cureus	37614251	10.7759/cureus.42312
Hußler 2022	https://doi.org/10.3389/fncel.2022.838432	Germany	Otto-von-Guericke University Magdeburg	Brevican and Neurocan Cleavage Products in the Cerebrospinal Fluid - Differential Occurrence in ALS, Epilepsy and Small Vessel Disease	Hußler, W.; Höhn, L.; Stolz, C.; Vielhaber, S.; Garz, C.; Schmitt, F. C.; Gundelfinger, E. D.; Schreiber, S.; Seidenbecher, C. I.	2022	Front Cell Neurosci	35480959	10.3389/fncel.2022.838432
Ikenaka 2019	https://doi.org/10.1212/wnl.0000000000007311	Japan	Nagoya University	Increase of arginine dimethylation correlates with the progression and prognosis of ALS	Ikenaka, K.; Atsuta, N.; Maeda, Y.; Hotta, Y.; Nakamura, R.; Kawai, K.; Yokoi, D.; Hirakawa, A.; Taniguchi, A.; Morita, M.; Mizoguchi, K.; Mochizuki, H.; Kimura, K.; Katsuno, M.; Sobue, G.	2019	Neurology	30867270	10.1212/wnl.0000000000007311
Ikenaka 2022	https://doi.org/10.1111/ene.15254	Japan	Nagoya University	Serum asymmetric dimethylarginine level correlates with the progression and prognosis of amyotrophic lateral sclerosis	Ikenaka, K.; Maeda, Y.; Hotta, Y.; Nagano, S.; Yamada, S.; Ito, D.; Torii, R.; Kakuda, K.; Tatebe, H.; Atsuta, N.; Aguirre, C.; Kimura, Y.; Baba, K.; Tokuda, T.; Katsuno, M.; Kimura, K.; Sobue, G.; Mochizuki, H.	2022	Eur J Neurol	35128793	10.1111/ene.15254
Ingre 2020	https://doi.org/10.1212/wnl.0000000000009322	Sweden	Karolinska University Hospital, Stockholm	Lipids, apolipoproteins, and prognosis of amyotrophic lateral sclerosis	Ingre, C.; Chen, L.; Zhan, Y.; Termorshuizen, J.; Yin, L.; Fang, F.	2020	Neurology	32221024	10.1212/wnl.0000000000009322
Irwin 2024	https://doi.org/10.1038/s41591-023-02788-5	USA	NINDS, National Institutes of Health Clinical Center, DIALS, NEALS	A fluid biomarker reveals loss of TDP-43 splicing repression in presymptomatic ALS-FTD	Irwin, K. E.; Jasin, P.; Braunstein, K. E.; Sinha, I. R.; Garret, M. A.; Bowden, K. D.; Chang, K.; Troncoso, J. C.; Moghekar, A.; Oh, E. S.; Raitcheva, D.; Bartlett, D.; Miller, T.; Berry, J. D.; Traynor, B. J.; Ling, J. P.; Wong, P. C.	2024	Nat Med	38278991	10.1038/s41591-023-02788-5
Ito 2019	https://doi.org/10.1007/s00415-019-09507-6	Japan	Nagoya University	Elevated serum creatine kinase in the early stage of sporadic amyotrophic lateral sclerosis	Ito, D.; Hashizume, A.; Hijikata, Y.; Yamada, S.; Iguchi, Y.; Iida, M.; Kishimoto, Y.; Moriyoshi, H.; Hirakawa, A.; Katsuno, M.	2019	J Neurol	31456060	10.1007/s00415-019-09507-6
Ivanova 2020	https://doi.org/10.1134/s1819712420030058	Russia	Moscow, Research Center for Neurology	Exosomal Angiogenin as a Potential Biomarker in Amyotrophic Lateral Sclerosis	Ivanova, M. V.; Chekanova, E. O.; Belugin, B. V.; Dolzhikova, I. V.; Tutykhina, I. L.; Zakharova, M. N.	2020	Neurochemical Journal	WOS:000572643900012	10.1134/s1819712420030058
Jacobsen 2024	https://doi.org/10.1002/acn3.52095	Denmark	Aarhus University Hospital	Threshold tracking transcranial magnetic stimulation and neurofilament light chain as diagnostic aids in ALS	Jacobsen, A. B.; Bostock, H.; Howells, J.; Cengiz, B.; Samusyte, G.; Koltzenburg, M.; Pia, H.; Fuglsang-Frederiksen, A.; Blicher, J.; Obál, I.; Andersen, H.; Tankisi, H.	2024	Annals of Clinical and Translational Neurology		10.1002/acn3.52095
JansevanMantgem 2023	https://doi.org/10.1212/wnl.0000000000201657	Netherlands	UMC Utrecht Brain Cente	Association Between Serum Lipids and Survival in Patients With Amyotrophic Lateral Sclerosis: A Meta-analysis and Population-Based Study	Janse van Mantgem, M. R.; van Rheenen, W.; Hackeng, A. V.; van Es, M. A.; Veldink, J. H.; van den Berg, L. H.; van Eijk, R. P. A.	2023	Neurology	36460467	10.1212/wnl.0000000000201657
Jericó 2023	https://doi.org/10.1016/j.bbi.2023.01.013	Spain	Navarra and Barcelona cohorts (Navarrabiomed and Hospital de la Santa Creu i Sant Pau)	Profiling TREM2 expression in amyotrophic lateral sclerosis	Jericó, I.; Vicuña-Urriza, J.; Blanco-Luquin, I.; Macias, M.; Martinez-Merino, L.; Roldán, M.; Rojas-Garcia, R.; Pagola-Lorz, I.; Carbayo, A.; De Luna, N.; Zelaya, V.; Mendioroz, M.	2023	Brain Behav Immun	36681358	10.1016/j.bbi.2023.01.013
Jia 2021	https://doi.org/10.1038/s41598-021-00312-8	China	First Afliated Hospital of Xi’an Jiaotong University	Characteristics of serum metabolites in sporadic amyotrophic lateral sclerosis patients based on gas chromatography-mass spectrometry	Jia, R.; Chen, Q.; Zhou, Q.; Zhang, R.; Jin, J.; Hu, F.; Liu, X.; Qin, X.; Kang, L.; Zhao, S.; Dang, Y.; Dang, J.	2021	Sci Rep	34675267	10.1038/s41598-021-00312-8
Jiang 2023	https://doi.org/10.3389/fnins.2023.1309568	China	West China Hospital of Sichuan University, Chengdu, Sichuan Province	Cystatin C is associated with poor survival in amyotrophic lateral sclerosis patients	Jiang, Q.; Guo, Y.; Yang, T.; Li, S.; Hou, Y.; Lin, J.; Xiao, Y.; Ou, R.; Wei, Q.; Shang, H.	2023	Front Neurosci	38249592	10.3389/fnins.2023.1309568
Jiao 2024	https://doi.org/10.3389/fneur.2024.1515252	China	Peking University Third Hospital, Beijing	sTREM2 cerebrospinal fluid levels are a potential biomarker in amyotrophic lateral sclerosis and associate with UMN burden	Jiao, L.; Yang, J.; Wang, W.; Liu, X.; Fu, Y.; Fan, D.	2024	Front Neurol	39722698	10.3389/fneur.2024.1515252
Jin 2025	https://doi.org/10.1186/s13578-025-01366-1	USA	Indiana University, UC San Diego	Whole-genome bisulfite sequencing of cell-free DNA unveils age-dependent and ALS-associated methylation alterations	Jin, Y.; Conneely, K. N.; Ma, W.; Naviaux, R. K.; Siddique, T.; Allen, E. G.; Guingrich, S.; Pascuzzi, R. M.; Jin, P.	2025	Cell Biosci	39980027	10.1186/s13578-025-01366-1
Johannesen 2019	https://doi.org/10.3389/fneur.2018.00971	Germany	University Hospital Regensburg	Biomarker supervised G-CSF (Filgrastim) response in ALS patients	Johannesen, S.; Budeus, B.; Peters, S.; Iberl, S.; Meyer, A. L.; Wirkert, E.; Bruun, T. H.; Schulte-Mattler, W.; Schneider, A.; Bogdahn, U.	2019	Neurology		10.3389/fneur.2018.00971
Joilin 2020	https://doi.org/10.1093/braincomms/fcaa053	UK&Germany	Oxford, BioMOx study, Ulm University	Identification of a potential non-coding RNA biomarker signature for amyotrophic lateral sclerosis	Joilin, Greig; Gray, Elizabeth; Thompson, Alexander G.; Bobeva, Yoana; Talbot, Kevin; Weishaupt, Jochen; Ludolph, Albert; Malaspina, Andrea; Leigh, P. Nigel; Newbury, Sarah F.; Turner, Martin R.; Hafezparast, Majid	2020	Brain Communications	2021-73144-001	10.1093/braincomms/fcaa053
Ju 2024	https://doi.org/10.1002/acn3.52087	Korea	Seoul National University Hospital	Association of serum Spp1 levels with disease progression in ALS and SBMA	Ju, W.; Ban, J. J.; Im, H. R.; Ko, S. H.; Seo, J.; Min, Y. G.; Hong, Y. H.; Choi, S. J.; Sung, J. J.	2024	Ann Clin Transl Neurol	38775192	10.1002/acn3.52087
Kasai 2019	https://doi.org/10.1002/acn3.50943	Japan	Kyoto Prefectural University of Medicine	Combined use of CSF NfL and CSF TDP-43 improves diagnostic performance in ALS	Kasai, T.; Kojima, Y.; Ohmichi, T.; Tatebe, H.; Tsuji, Y.; Noto, Y. I.; Kitani-Morii, F.; Shinomoto, M.; Allsop, D.; Mizuno, T.; Tokuda, T.	2019	Ann Clin Transl Neurol	31742901	10.1002/acn3.50943
Keisham 2019	https://doi.org/10.1021/acsami.8b15893	USA	University of Illinois at Chicago	Quantum Capacitance Based Amplified Graphene Phononics for Studying Neurodegenerative Diseases	Keisham, B.; Seksenyan, A.; Denyer, S.; Kheirkhah, P.; Arnone, G. D.; Avalos, P.; Bhimani, A. D.; Svendsen, C.; Berry, V.; Mehta, A. I.	2019	ACS Appl Mater Interfaces	30468382	10.1021/acsami.8b15893
Kharel 2022	https://doi.org/10.1002/brb3.2532	–	–	C-reactive protein levels in patients with amyotrophic lateral sclerosis: A systematic review	Kharel, S.; Ojha, R.; Preethish-Kumar, V.; Bhagat, R.	2022	Brain Behav	35201675	10.1002/brb3.2532
Khoshdooz 2024	https://doi.org/10.1007/s12011-024-04391-2	–	–	Iron-Status Indicators and HFE Gene Polymorphisms in Individuals with Amyotrophic Lateral Sclerosis: An Umbrella Review of Meta-analyses and Systematic Reviews	Khoshdooz, S.; Abbasi, H.; Abbasi, M. M.	2024	Biol Trace Elem Res	39317854	10.1007/s12011-024-04391-2
Khosla 2021	https://doi.org/10.1371/journal.pone.0247025	India	Chandigarh, Post Graduate Institute of Medical Education and Research (PGIMER)	Amyotrophic Lateral Sclerosis (ALS) prediction model derived from plasma and CSF biomarkers	Khosla, R.; Rain, M.; Sharma, S.; Anand, A.	2021	PLoS One	33606761	10.1371/journal.pone.0247025
Kittipeerapat 2023	https://doi.org/10.3390/ijms241411682	Germany	Bonn University	Creatine Kinase MB Isoenzyme Is a Complementary Biomarker in Amyotrophic Lateral Sclerosis	Kittipeerapat, N.; Fabian, R.; Bernsen, S.; Weydt, P.; Castro-Gomez, S.	2023	International Journal of Molecular Sciences	WOS:001036111900001	10.3390/ijms241411682
Kjaeldgaard 2021	https://doi.org/10.2147/jir.S298307	Denmark	Copenhagen, Rigshospitalet, Bispebjerg hospital	Complement Profiles in Patients with Amyotrophic Lateral Sclerosis: A Prospective Observational Cohort Study	Kjaeldgaard, A. L.; Pilely, K.; Olsen, K. S.; Lauritsen, A. O.; Pedersen, S. W.; Svenstrup, K.; Karlsborg, M.; Thagesen, H.; Blaabjerg, M.; Theódórsdóttir, A.; Elmo, E. G.; Moller, A. T.; Pedersen, N. A.; Kirkegaard, N.; Moller, K.; Garred, P.	2021	Journal of Inflammation Research	WOS:000632484900001	10.2147/jir.S298307
Kleinveld 2024	https://doi.org/10.1002/mus.28054	Austria	Medical University of Innsbruck and Medical University of Vienna	Multifocal motor neuropathy as a mimic of amyotrophic lateral sclerosis: Serum neurofilament light chain as a reliable diagnostic biomarker	Kleinveld, V. E. A.; Keritam, O.; Horlings, C. G. C.; Cetin, H.; Wanschitz, J.; Hotter, A.; Zirch, L. S.; Zimprich, F.; Topakian, R.; Müller, P.; Oel, D.; Quasthoff, S.; Erdler, M.; Rauschka, H.; Grinzinger, S.; Jecel, J.; Gaulhofer, P.; Castek, B.; Stadler, K.; Löscher, W. N.	2024	Muscle Nerve	38334356	10.1002/mus.28054
Kläppe 2022	https://doi.org/10.1080/21678421.2021.1939384	Sweden	Karolinska University Hospital, Stockholm	Cardiac troponin T is elevated and increases longitudinally in ALS patients	Kläppe, U.; Chamoun, S.; Shen, Q.; Finn, A.; Evertsson, B.; Zetterberg, H.; Blennow, K.; Press, R.; Samuelsson, K.; Månberg, A.; Fang, F.; Ingre, C.	2022	Amyotroph Lateral Scler Frontotemporal Degener	34151677	10.1080/21678421.2021.1939384
Kläppe 2024	https://doi.org/10.1080/21678421.2023.2263874	Sweden	Karolinska University Hospital, Stockholm	Neurodegenerative biomarkers outperform neuroinflammatory biomarkers in amyotrophic lateral sclerosis	Kläppe, U.; Sennfält, S.; Lovik, A.; Finn, A.; Bofaisal, U.; Zetterberg, H.; Blennow, K.; Piehl, F.; Kmezic, I.; Press, R.; Samuelsson, K.; Månberg, A.; Fang, F.; Ingre, C.	2024	Amyotroph Lateral Scler Frontotemporal Degener	37789557	10.1080/21678421.2023.2263874
Klíčová 2024	https://doi.org/10.1186/s40001-023-01596-4	Czech	Palacky University and University Hospital Olomouc	Utilizing neurodegenerative markers for the diagnostic evaluation of amyotrophic lateral sclerosis	Klíčová, K.; Mareš, J.; Menšíková, K.; Kaiserová, M.; Friedecký, D.; Kaňovský, P.; Strnad, M.; Matěj, R.	2024	Eur J Med Res	38184629	10.1186/s40001-023-01596-4
Kojima 2021	https://doi.org/10.1371/journal.pone.0260323	Japan	Kyoto Prefectural University of Medicine	Amyotrophic lateral sclerosis: Correlations between fluid biomarkers of NfL, TDP-43, and tau, and clinical characteristics	Kojima, Y.; Kasai, T.; Noto, Y.; Ohmichi, T.; Tatebe, H.; Kitaoji, T.; Tsuji, Y.; Kitani-Morii, F.; Shinomoto, M.; Allsop, D.; Teramukai, S.; Mizuno, T.; Tokuda, T.	2021	PLoS One	WOS:000752076100064	10.1371/journal.pone.0260323
Koski 2023	https://doi.org/10.1016/j.jtemb.2023.127163	Norway		Metal ratios as possible biomarkers for amyotrophic lateral sclerosis	Koski, L.; Berntsson, E.; Vikström, M.; Wärmländer, Skts; Roos, P. M.	2023	J Trace Elem Med Biol	37004478	10.1016/j.jtemb.2023.127163
Kõks 2024	https://doi.org/10.3389/ebm.2024.10401	Estonia	Tartu University Hospital, North Estonia Medical Center	Whole blood transcriptome profile identifies motor neurone disease RNA biomarker signatures	Kõks, S.; Rallmann, K.; Muldmaa, M.; Price, J.; Pfaff, A. L.; Taba, P.	2024	Exp Biol Med (Maywood)	39844875	10.3389/ebm.2024.10401
Lanznaster 2019	https://doi.org/10.1080/21678421.2019.1572192	–	–	Plasma creatinine and amyotrophic lateral sclerosis prognosis: a systematic review and meta-analysis	Lanznaster, D.; Bejan-Angoulvant, T.; Patin, F.; Andres, C. R.; Vourc'h, P.; Corcia, P.; Blasco, H.	2019	Amyotroph Lateral Scler Frontotemporal Degener	30961401	10.1080/21678421.2019.1572192
Lanznaster 2020	https://doi.org/10.3390/ijms21082911	France	Tours, University Hospital of Tours	Aβ1-42 and Tau as Potential Biomarkers for Diagnosis and Prognosis of Amyotrophic Lateral Sclerosis	Lanznaster, D.; Hergesheimer, R. C.; Bakkouche, S. E.; Beltran, S.; Vourc'h, P.; Andres, C. R.; Dufour-Rainfray, D.; Corcia, P.; Blasco, H.	2020	Int J Mol Sci	32326346	10.3390/ijms21082911
Lee 2020	https://doi.org/10.1016/j.jns.2019.116589	Australia	The University of Queensland, Brisbane	Plasma from some patients with amyotrophic lateral sclerosis exhibits elevated formaldehyde levels	Lee, A.; Arachchige, B. J.; Reed, S.; Henderson, R.; Aylward, J.; McCombe, P. A.	2020	J Neurol Sci	31786407	10.1016/j.jns.2019.116589
Lee 2023	https://doi.org/10.1002/mus.27797	USA	COSMOS cohort, Columbia University	Utilizing machine learning and lipidomics to distinguish primary lateral sclerosis from amyotrophic lateral sclerosis	Lee, I.; Stingone, J. A.; Chan, R. B.; Mitsumoto, H.	2023	Muscle Nerve	36747323	10.1002/mus.27797
Leone 2022	https://doi.org/10.3390/biomedicines10020354	Italy, Moldova, Romania	two Italian centers (San Giovanni Rotondo and Modena), one in the Republic of Moldova (Chisinau), and one in Romania (Cluj-Napoca)	Neutrophils-to-Lymphocyte Ratio Is Associated with Progression and Overall Survival in Amyotrophic Lateral Sclerosis	Leone, M. A.; Mandrioli, J.; Russo, S.; Cucovici, A.; Gianferrari, G.; Lisnic, V.; Muresanu, D. F.; Giuliani, F.; Copetti, M.; The Pooled Resource Open-Access Als Clinical Trials, Consortium; Fontana, A.	2022	Biomedicines	35203564	10.3390/biomedicines10020354
Leoni 2019	https://doi.org/10.1038/s41598-019-40632-4	UK&Netherlands	ALS clinics in the UK; Brain tissue from Dutch National Brain Tissue Bank (Netherlands)	Combined Tissue-Fluid Proteomics to Unravel Phenotypic Variability in Amyotrophic Lateral Sclerosis	Leoni, E.; Bremang, M.; Mitra, V.; Zubiri, I.; Jung, S.; Lu, C. H.; Adiutori, R.; Lombardi, V.; Russell, C.; Koncarevic, S.; Ward, M.; Pike, I.; Malaspina, A.	2019	Sci Rep	30872628	10.1038/s41598-019-40632-4
Li 2020	https://doi.org/10.1002/acn3.51141	China	Chinese PLA General Hospital	UCHL1 from serum and CSF is a candidate biomarker for amyotrophic lateral sclerosis	Li, R.; Wang, J.; Xie, W.; Liu, J.; Wang, C.	2020	Ann Clin Transl Neurol	32729234	10.1002/acn3.51141
Li 2022-4	https://doi.org/10.3389/fcell.2022.831273	China	GSE112676 and GSE112680 dataset	Circulating NAD plus Metabolism-Derived Genes Unveils Prognostic and Peripheral Immune Infiltration in Amyotrophic Lateral Sclerosis	Li, C.; Zhu, Y.; Chen, W. Z.; Li, M. H.; Yang, M.; Shen, Z. Y.; Zhou, Y. Y.; Wang, L. L.; Wang, H.; Li, S.; Ma, J. C.; Gong, M. N.; Xu, R. S.	2022	Frontiers in Cell and Developmental Biology	WOS:000756954800001	10.3389/fcell.2022.831273
Li 2022–1	https://doi.org/10.1007/s10072-021-05731-z	China	Peking Union Medical College Hospital	Blood-brain barrier dysfunction and myelin basic protein in survival of amyotrophic lateral sclerosis with or without frontotemporal dementia	Li, J. Y.; Cai, Z. Y.; Sun, X. H.; Shen, D. C.; Yang, X. Z.; Liu, M. S.; Cui, L. Y.	2022	Neurological Sciences	WOS:000722849000002	10.1007/s10072-021-05731-z
Li 2022–2	https://doi.org/10.1002/acn3.51580	China	Peking Union Medical College Hospital	Alterations in metabolic biomarkers and their potential role in amyotrophic lateral sclerosis	Li, J. Y.; Cui, L. Y.; Sun, X. H.; Shen, D. C.; Yang, X. Z.; Liu, Q.; Liu, M. S.	2022	Ann Clin Transl Neurol	35584112	10.1002/acn3.51580
Li 2023	https://doi.org/10.1002/brb3.2997	China	Peking Union Medical College Hospital	Comparison of neurofilament light and heavy chain in spinal muscular atrophy and amyotrophic lateral sclerosis: A pilot study	Li, J. Y.; Dai, Y.; Sun, X. H.; Ren, H. T.; Shen, D. C.; Yang, X. Z.; Liu, M. S.; Cui, L. Y.	2023	Brain Behav	37070132	10.1002/brb3.2997
Li 2024	https://doi.org/10.1111/ene.16493	China	Peking University First Hospital, Beijing	Elevated serum circulating cell-free mitochondrial DNA in amyotrophic lateral sclerosis	Li, J.; Gao, C.; Wang, Q.; Liu, J.; Xie, Z.; Zhao, Y.; Yu, M.; Zheng, Y.; Lv, H.; Zhang, W.; Yuan, Y.; Meng, L.; Deng, J.; Wang, Z.	2024	Eur J Neurol	39324867	10.1111/ene.16493
LiY 2022	https://doi.org/10.1080/21678421.2021.1936061	China	Peking University Third Hospital, Beijing	Human endogenous retrovirus K (HERV-K) env in neuronal extracellular vesicles: a new biomarker of motor neuron disease	Li, Y.; Chen, Y.; Zhang, N.; Fan, D.	2022	Amyotroph Lateral Scler Frontotemporal Degener	34151656	10.1080/21678421.2021.1936061
Lindborg 2024	https://doi.org/10.1002/mus.28093	USA	The BCT-002-US study	Debamestrocel multimodal effects on biomarker pathways in amyotrophic lateral sclerosis are linked to clinical outcomes	Lindborg, S. R.; Goyal, N. A.; Katz, J.; Burford, M.; Li, J.; Kaspi, H.; Abramov, N.; Boulanger, B.; Berry, J. D.; Nicholson, K.; Mozaffar, T.; Miller, R.; Jenkins, L.; Baloh, R. H.; Lewis, R.; Staff, N. P.; Owegi, M. A.; Dagher, B.; Blondheim-Shraga, N. R.; Gothelf, Y.; Levy, Y. S.; Kern, R.; Aricha, R.; Windebank, A. J.; Bowser, R.; Brown, R. H., Jr.; Cudkowicz, M. E.	2024	Muscle & nerve	WOS:001198773800001	10.1002/mus.28093
Liu 2020	https://doi.org/10.1080/21678421.2020.1774610	–	–	Serum creatinine levels in patients with amyotrophic lateral sclerosis: a systematic review and meta-analysis	Liu, J.; Luo, X.; Chen, X.; Shang, H.	2020	Amyotroph Lateral Scler Frontotemporal Degener	32564621	10.1080/21678421.2020.1774610
Liu 2023	https://doi.org/10.1016/j.brainresbull.2023.01.005	–	–	Systematic review and meta-analysis on microRNAs in amyotrophic lateral sclerosis	Liu, H.; Lan, S.; Shi, X. J.; Fan, F. C.; Liu, Q. S.; Cong, L.; Cheng, Y.	2023	Brain Res Bull	36681253	10.1016/j.brainresbull.2023.01.005
Loher 2025	https://doi.org/10.1007/s12035-025-04747-2	USA	GSE168714 and GSE148097	Re-Analyses of Samples From Amyotrophic Lateral Sclerosis Patients and Controls Identify Many Novel Small RNAs With Diagnostic And Prognostic Potential	Loher, P.; Londin, E.; Ilieva, H.; Pasinelli, P.; Rigoutsos, I.	2025	Mol Neurobiol	39982687	10.1007/s12035-025-04747-2
Lu 2025	https://doi.org/10.1186/s12883-025-04091-x	Europé	GWAS ID is ebi-a-GCST00564	Mendelian randomization of plasma proteomics identifies novel ALS-associated proteins and their GO enrichment and KEGG pathway analyses	Lu, C.; Huang, X. X.; Huang, M.; Liu, C.; Xu, J.	2025	BMC Neurol	40033250	10.1186/s12883-025-04091-x
Lucchi 2024	https://doi.org/10.3390/biom14091076	Italy	Modena University Hospital	Reduced Levels of Neurosteroids in Cerebrospinal Fluid of Amyotrophic Lateral Sclerosis Patients	Lucchi, C.; Simonini, C.; Rustichelli, C.; Avallone, R.; Zucchi, E.; Martinelli, I.; Biagini, G.; Mandrioli, J.	2024	Biomolecules	39334843	10.3390/biom14091076
Lumi 2024	https://doi.org/10.1371/journal.pone.0302280	Germany	Hannover Medical School	Small peptide CSF fingerprint of amyotrophic lateral sclerosis	Lumi, R.; Petri, S.; Siwy, J.; Latosinska, A.; Raad, J.; Zürbig, P.; Skripuletz, T.; Mischak, H.; Beige, J.	2024	PLoS One	38687737	10.1371/journal.pone.0302280
Luotti 2020	https://doi.org/10.1016/j.nbd.2020.104815	Italy	Milan, IRCCS Istituto Auxologico Italiano	Diagnostic and prognostic values of PBMC proteins in amyotrophic lateral sclerosis	Luotti, S.; Pasetto, L.; Porcu, L.; Torri, V.; Elezgarai, S. R.; Pantalone, S.; Filareti, M.; Corbo, M.; Lunetta, C.; Mora, G.; Bonetto, V.	2020	Neurobiol Dis	32087285	10.1016/j.nbd.2020.104815
Maity 2024	https://doi.org/10.1007/s10072-024-07840-x	–	–	Exploring dysregulated miRNAs in ALS: implications for disease pathogenesis and early diagnosis	Maity, D.; Kaundal, R. K.	2024	Neurological Sciences	WOS:001360209600001	10.1007/s10072-024-07840-x
Manera 2023	https://doi.org/10.3389/fnagi.2023.1188827	Italy	Turin, University of Turin	Serum chloride as a respiratory failure marker in amyotrophic lateral sclerosis	Manera, U.; Grassano, M.; Matteoni, E.; Bombaci, A.; Vasta, R.; Palumbo, F.; Torrieri, M. C.; Cugnasco, P.; Moglia, C.; Canosa, A.; Chiò, A.; Calvo, A.	2023	Front Aging Neurosci	37293667	10.3389/fnagi.2023.1188827
Manera 2024	https://doi.org/10.3390/brainsci14020157	–	–	Calculated Maximal Volume Ventilation (cMVV) as a Marker of Early Respiratory Failure in Amyotrophic Lateral Sclerosis (ALS)	Manera, U.; Torrieri, M. C.; Moglia, C.; Canosa, A.; Vasta, R.; Palumbo, F.; Matteoni, E.; Cabras, S.; Grassano, M.; Bombaci, A.; Mattei, A.; Bellocchia, M.; Tabbia, G.; Ribolla, F.; Chio, A.; Calvo, A.	2024	Brain Sciences	WOS:001172292400001	10.3390/brainsci14020157
Maranzano 2024	https://doi.org/10.1111/ene.16374	Italy	Milan, IRCCS Istituto Auxologico Italiano	Association of <i>APOE</i> genotype and cerebrospinal fluid Aβ and tau biomarkers with cognitive and motor phenotype in amyotrophic lateral sclerosis	Maranzano, A.; Verde, F.; Dubini, A.; Torre, S.; Colombo, E.; Doretti, A.; Gentile, F.; Manini, A.; Milone, I.; Brusati, A.; Peverelli, S.; Santangelo, S.; Spinelli, E. G.; Torresani, E.; Gentilini, D.; Messina, S.; Morelli, C.; Poletti, B.; Agosta, F.; Ratti, A.; Filippi, M.; Silani, V.; Ticozzi, N.	2024	European Journal of Neurology	WOS:001242566200001	10.1111/ene.16374
Martinelli 2024	https://doi.org/10.1111/ene.16054	Italy	Modena University Hospital	SerpinA1 levels in amyotrophic lateral sclerosis patients: An exploratory study	Martinelli, I.; Zucchi, E.; Simonini, C.; Gianferrari, G.; Bedin, R.; Biral, C.; Ghezzi, A.; Fini, N.; Carra, S.; Mandrioli, J.	2024	Eur J Neurol	37679868	10.1111/ene.16054
Mastrangelo 2023	https://doi.org/10.3390/ijms241813976	Italy	Bologna, Institute of Neurological Sciences of Bologna		Mastrangelo, A.; Vacchiano, V.; Zenesini, C.; Ruggeri, E.; Baiardi, S.; Cherici, A.; Avoni, P.; Polischi, B.; Santoro, F.; Capellari, S.; Liguori, R.; Parchi, P.	2023	International Journal of Molecular Sciences	WOS:001073922400001	10.3390/ijms241813976
Matsuura 2024	https://doi.org/10.1016/j.heliyon.2024.e24672	Japan	Chiba, National Institutes for Quantum Science and Technology	Validation of a newly developed immunoassay for TDP-43 in human plasma	Matsuura, S.; Tatebe, H.; Higuchi, M.; Tokuda, T.	2024	Heliyon	38304795	10.1016/j.heliyon.2024.e24672
McCluskey 2023	https://doi.org/10.3390/life13061301	UK	Ulster University	Serum Neurofilaments in Motor Neuron Disease and Their Utility in Differentiating ALS, PMA and PLS	McCluskey, G.; Morrison, K. E.; Donaghy, C.; McConville, J.; McCarron, M. O.; McVerry, F.; Duddy, W.; Duguez, S.	2023	Life (Basel)	37374084	10.3390/life13061301
Meyer 2023	https://doi.org/10.1111/ene.15773	Germany	Universitätsmedizin Berlin	Performance of serum neurofilament light chain in a wide spectrum of clinical courses of amyotrophic lateral sclerosis-a cross-sectional multicenter study	Meyer, T.; Salkic, E.; Grehl, T.; Weyen, U.; Kettemann, D.; Weydt, P.; Günther, R.; Lingor, P.; Koch, J. C.; Petri, S.; Hermann, A.; Prudlo, J.; Großkreutz, J.; Baum, P.; Boentert, M.; Metelmann, M.; Norden, J.; Cordts, I.; Weishaupt, J. H.; Dorst, J.; Ludolph, A.; Koc, Y.; Walter, B.; Münch, C.; Spittel, S.; Dreger, M.; Maier, A.; Körtvélyessy, P.	2023	Eur J Neurol	36899448	10.1111/ene.15773
Meyer 2024	https://doi.org/10.1111/ene.16379	Germany and Australia	Universitätsmedizin Berlin	Serum neurofilament light chain in distinct phenotypes of amyotrophic lateral sclerosis: A longitudinal, multicenter study	Meyer, T.; Dreger, M.; Grehl, T.; Weyen, U.; Kettemann, D.; Weydt, P.; Guenther, R.; Lingor, P.; Petri, S.; Koch, J. C.; Grosskreutz, J.; Roediger, A.; Baum, P.; Hermann, A.; Prudlo, J.; Boentert, M.; Weishaupt, J. H.; Loescher, W. N.; Dorst, J.; Koc, Y.; Bernsen, S.; Cordts, I.; Vidovic, M.; Steinbach, R.; Metelmann, M.; Kleinveld, V. E.; Norden, J.; Ludolph, A.; Walter, B.; Schumann, P.; Muench…	2024	European Journal of Neurology	WOS:001243544300001	10.1111/ene.16379
Miller 2022	https://doi.org/10.1056/NEJMoa2204705	10 countries	VALOR and OLE clinical trial	Trial of Antisense Oligonucleotide Tofersen for SOD1 ALS	Miller, T. M.; Cudkowicz, M. E.; Genge, A.; Shaw, P. J.; Sobue, G.; Bucelli, R. C.; Chiò, A.; Van Damme, P.; Ludolph, A. C.; Glass, J. D.; Andrews, J. A.; Babu, S.; Benatar, M.; McDermott, C. J.; Cochrane, T.; Chary, S.; Chew, S.; Zhu, H.; Wu, F.; Nestorov, I.; Graham, D.; Sun, P.; McNeill, M.; Fanning, L.; Ferguson, T. A.; Fradette, S.	2022	N Engl J Med	36129998	10.1056/NEJMoa2204705
Mitsumoto 2020	https://doi.org/10.1080/21678421.2020.1746810	USA	Columbia University, Eleanor and Lou Gehrig ALS Center	Plasma creatinine and oxidative stress biomarkers in amyotrophic lateral sclerosis	Mitsumoto, H.; Garofalo, D. C.; Santella, R. M.; Sorenson, E. J.; Oskarsson, B.; Fernandes, J. A. M., Jr.; Andrews, H.; Hupf, J.; Gilmore, M.; Heitzman, D.; Bedlack, R. S.; Katz, J. S.; Barohn, R. J.; Kasarskis, E. J.; Lomen-Hoerth, C.; Mozaffar, T.; Nations, S. P.; Swenson, A. J.; Factor-Litvak, P.	2020	Amyotroph Lateral Scler Frontotemporal Degener	32276554	10.1080/21678421.2020.1746810
Miyaue 2024	https://doi.org/10.3390/jcm13154542	Japan	Ehime University Hospital	CSF Neopterin Levels Are Elevated in Various Neurological Diseases and Aging	Miyaue, N.; Yamanishi, Y.; Ito, Y.; Ando, R.; Nagai, M.	2024	J Clin Med	39124808	10.3390/jcm13154542
Modgll 2020	https://doi.org/10.1055/s-0040-1714314	India	Chandigarh, Post Graduate Institute of Medical Education and Research (PGIMER)	Association of Plasma Biomarkers for Angiogenesis and Proteinopathy in Indian Amyotrophic Lateral Sclerosis Patients	Modgil, S.; Khosla, R.; Tiwari, A.; Sharma, K.; Anand, A.	2020	J Neurosci Rural Pract	33144793	10.1055/s-0040-1714314
Mohanty 2020	https://doi.org/10.1080/21678421.2020.1779303	Australia	Royal Brisbane and Women's Hospital (RBWH; Brisbane, QLD, Australia), University of Queensland	Levels of clusterin, CD5L, ficolin-3, and gelsolin in ALS patients and controls	Mohanty, L.; Henderson, R. D.; McCombe, P. A.; Lee, A.	2020	Amyotroph Lateral Scler Frontotemporal Degener	32558599	10.1080/21678421.2020.1779303
Mondesert 2025	https://doi.org/10.1212/wnl.0000000000213400	France	Montpellier ALS center	Comparative Performances of 4 Serum NfL Assays, pTau181, and GFAP in Patients With Amyotrophic Lateral Sclerosis	Mondesert, E.; Delaby, C.; De La Cruz, E.; Kuhle, J.; Benkert, P.; Pradeilles, N.; Duchiron, M.; Morchikh, M.; Camu, W.; Cristol, J. P.; Hirtz, C.; Esselin, F.; Lehmann, S.	2025	Neurology	40009787	10.1212/wnl.0000000000213400
Morgadinho 2021	https://doi.org/10.3233/jnd-200583	Portugal	Lisbon, Universidade de Lisboa	Plasma Creatinine Level Does Not Predict Respiratory Function in Amyotrophic Lateral Sclerosis	Morgadinho, J.; Pronto-Laborinho, A. C.; Conceição, V. A.; Gromicho, M.; Pinto, S.; Swash, M.; de Carvalho, M.	2021	J Neuromuscul Dis	33646173	10.3233/jnd-200583
Moțățăianu 2024	https://doi.org/10.3390/ijms25105059	Romania	Târgu Mures, University of Medicine, Pharmacy, Science and Technology of Târgu Mures	Exploring the Role of Metabolic Hormones in Amyotrophic Lateral Sclerosis	Moțățăianu, A.; Mănescu, I. B.; Șerban, G.; Bărcuțean, L.; Ion, V.; Bălașa, R.; Andone, S.	2024	Int J Mol Sci	38791099	10.3390/ijms25105059
Mravinacová 2025	https://doi.org/10.1038/s41598-024-83281-y	Germany & Sweden	FTLD Consortium study	Addressing inter individual variability in CSF levels of brain derived proteins across neurodegenerative diseases	Mravinacová, S.; Bergström, S.; Olofsson, J.; de San José, N. G.; Anderl-Straub, S.; Diehl-Schmid, J.; Fassbender, K.; Fliessbach, K.; Jahn, H.; Kornhuber, J.; Landwehrmeyer, G. B.; Lauer, M.; Levin, J.; Ludolph, A. C.; Prudlo, J.; Schneider, A.; Schroeter, M. L.; Wiltfang, J.; Steinacker, P.; Otto, M.; Nilsson, P.; Månberg, A.	2025	Sci Rep	39753643	10.1038/s41598-024-83281-y
Murdock 2024	https://doi.org/10.1212/nxi.0000000000200241	USA	University of Michigan Pranger ALS Clinic	Peripheral Immune Profiles Predict ALS Progression in an Age- and Sex-Dependent Manner	Murdock, B. J.; Zhao, B.; Pawlowski, K. D.; Famie, J. P.; Piecuch, C. E.; Webber-Davis, I. F.; Teener, S. J.; Feldman, E. L.; Zhao, L.; Goutman, S. A.	2024	Neurol Neuroimmunol Neuroinflamm	38626361	10.1212/nxi.0000000000200241
Månberg 2021	https://doi.org/10.1038/s41591-021-01295-9	Netherlands, Germany, Belgium, Sweden​	Utrecht, Ulm, Leuven, Stockholm	Altered perivascular fibroblast activity precedes ALS disease onset	Månberg, A.; Skene, N.; Sanders, F.; Trusohamn, M.; Remnestål, J.; Szczepińska, A.; Aksoylu, I. S.; Lönnerberg, P.; Ebarasi, L.; Wouters, S.; Lehmann, M.; Olofsson, J.; von Gohren Antequera, I.; Domaniku, A.; De Schaepdryver, M.; De Vocht, J.; Poesen, K.; Uhlén, M.; Anink, J.; Mijnsbergen, C.; Vergunst-Bosch, H.; Hübers, A.; Kläppe, U.; Rodriguez-Vieitez, E.; Gilthorpe, J. D.; Hedlund, E.; Harris…	2021	Nat Med	33859435	10.1038/s41591-021-01295-9
Nagel 2020	https://doi.org/10.1038/s41598-020-57744-x	Germany	Swabia ALS registry, Ulm University	Association of Insulin-like Growth Factor 1 Concentrations with Risk for and Prognosis of Amyotrophic Lateral Sclerosis - Results from the ALS Registry Swabia	Nagel, G.; Peter, R. S.; Rosenbohm, A.; Koenig, W.; Dupuis, L.; Rothenbacher, D.; Ludolph, A. C.	2020	Sci Rep	31959864	10.1038/s41598-020-57744-x
Nagel 2023	https://doi.org/10.1038/s41598-023-46179-9	Germany	Swabia ALS registry, Ulm University	Cystatin C based estimation of chronic kidney disease and amyotrophic lateral sclerosis in the ALS registry Swabia: associated risk and prognostic value	Nagel, G.; Kurz, D.; Peter, R. S.; Rosenbohm, A.; Koenig, W.; Dupuis, L.; Bäzner, H.; Börtlein, A.; Dempewolf, S.; Schabet, M.; Hecht, M.; Kohler, A.; Opherk, C.; Naegele, A.; Sommer, N.; Lindner, A.; Tumani, H.; Ludolph, A. C.; Rothenbacher, D.	2023	Sci Rep	37949878	10.1038/s41598-023-46179-9
Nakamura 2021	https://doi.org/10.1038/s41598-021-97196-5	Japan	Shiga University of Medical Science	Prognostic prediction by hypermetabolism varies depending on the nutritional status in early amyotrophic lateral sclerosis	Nakamura, R.; Kurihara, M.; Ogawa, N.; Kitamura, A.; Yamakawa, I.; Bamba, S.; Sanada, M.; Sasaki, M.; Urushitani, M.	2021	Sci Rep	34504168	10.1038/s41598-021-97196-5
Nakamura 2024	https://doi.org/10.3389/fneur.2024.1418320	Japan	Tokushima University hospital	Neuroinflammation and glycosylation-related cerebrospinal fluid proteins for predicting functional decline in amyotrophic lateral sclerosis: a proteomic study	Nakamura, K.; Fujita, K.; Suzuki, M.; Kunugi, A.; Hirozane, Y.; Kunikata, T.; Takahashi, B.; Narazaki, G.; Kondo, H.; Haji, S.; Hirai, K.; Izumi, Y.	2024	Front Neurol	39624674	10.3389/fneur.2024.1418320
Nakazato 2022	https://doi.org/10.1038/s41598-022-13397-6	Japan	Juntendo University	Plasma taurine is an axonal excitability-translatable biomarker for amyotrophic lateral sclerosis	Nakazato, T.; Kanai, K.; Kataura, T.; Nojiri, S.; Hattori, N.; Saiki, S.	2022	Sci Rep	35650294	10.1038/s41598-022-13397-6
Niccolai 2024	https://doi.org/10.1007/s00415-024-12348-7	Italy	Modena University Hospital	Amyotrophic lateral sclerosis stratification: unveiling patterns with virome, inflammation, and metabolism molecules	Niccolai, E.; Pedone, M.; Martinelli, I.; Nannini, G.; Baldi, S.; Simonini, C.; Di Gloria, L.; Zucchi, E.; Ramazzotti, M.; Spezia, P. G.; Maggi, F.; Quaranta, G.; Masucci, L.; Bartolucci, G.; Stingo, F. C.; Mandrioli, J.; Amedei, A.	2024	J Neurol	38644373	10.1007/s00415-024-12348-7
Nielsen 2021	https://doi.org/10.1212/nxi.0000000000000937	Denmark	Copenhagen, Rigshospitalet, Bispebjerg hospital	TDP-43-specific Autoantibody Decline in Patients With Amyotrophic Lateral Sclerosis	Nielsen, A. K.; Folke, J.; Owczarek, S.; Svenstrup, K.; Winge, K.; Pakkenberg, B.; Aznar, S.; Brudek, T.	2021	Neurol Neuroimmunol Neuroinflamm	33361387	10.1212/nxi.0000000000000937
Noh 2025	https://doi.org/10.1136/jnnp-2024-335177	South Korea	Hanyang University Hospital, Seoul	miRNA-214 to predict progression and survival in ALS	Noh, M. Y.; Kwon, M. S.; Oh, K. W.; Nahm, M.; Park, J.; Jin, H. K.; Bae, J. S.; Son, B.; Kim, S. H.	2025	J Neurol Neurosurg Psychiatry	39915090	10.1136/jnnp-2024-335177
Nolano 2024	https://doi.org/10.1093/brain/awad426	Italy	Telese Terme of the Salvatore Maugeri Foundation and the ALS Center of the University Federico II of Naples, Italy	Skin innervation across amyotrophic lateral sclerosis clinical stages: New prognostic biomarkers	Nolano, Maria; Provitera, Vincenzo; Caporaso, Giuseppe; Fasolino, Ines; Borreca, Ilaria; Stancanelli, Annamaria; Iuzzolino, Valentina V.; Senerchia, Gianmaria; Vitale, Floriana; Tozza, Stefano; Ruggiero, Lucia; Iodice, Rosa; Ferrari, Sergio; Santoro, Lucio; Manganelli, Fiore; Dubbioso, Raffaele	2024	Brain: A Journal of Neurology	2024-91220-021	10.1093/brain/awad426
Noli 2025	https://doi.org/10.1016/j.tice.2025.102780	Italy	AUO of Cagliari, Italy	NERP-1 modifications in amyotrophic lateral sclerosis	Noli, B.; Borghero, G.; Mascia, M. M.; Hkir, M.; Puligheddu, M.; Cocco, C.	2025	Tissue Cell	39933412	10.1016/j.tice.2025.102780
Nona 2024	https://doi.org/10.1080/21678421.2024.2435976	–	–	Routine blood biochemical biomarkers in amyotrophic lateral sclerosis: Systematic review and cohort analysis	Nona, R. J.; Henderson, R. D.; McCombe, P. A.	2024	Amyotroph Lateral Scler Frontotemporal Degener	39636698	10.1080/21678421.2024.2435976
Nona 2024–2	https://doi.org/10.1080/21678421.2024.2351187	–	–	Neutrophil-to-lymphocyte ratio at diagnosis as a biomarker for survival of amyotrophic lateral sclerosis	Nona, R. J.; Henderson, R. D.; McCombe, P. A.	2024	Amyotroph Lateral Scler Frontotemporal Degener	38745425	10.1080/21678421.2024.2351187
Nukui 2021	https://doi.org/10.1186/s12883-021-02288-4	Japan	Toyama, University of Toyama	Increased cerebrospinal fluid adenosine 5'-triphosphate in patients with amyotrophic lateral sclerosis	Nukui, T.; Matsui, A.; Niimi, H.; Sugimoto, T.; Hayashi, T.; Dougu, N.; Konishi, H.; Yamamoto, M.; Anada, R.; Matsuda, N.; Kitajima, I.; Nakatsuji, Y.	2021	BMC Neurol	34193068	10.1186/s12883-021-02288-4
Oeckl 2019	https://doi.org/10.1136/jnnp-2018-318868	Germany	Ulm	Different neuroinflammatory profile in amyotrophic lateral sclerosis and frontotemporal dementia is linked to the clinical phase	Oeckl, P.; Weydt, P.; Steinacker, P.; Anderl-Straub, S.; Nordin, F.; Volk, A. E.; Diehl-Schmid, J.; Andersen, P. M.; Kornhuber, J.; Danek, A.; Fassbender, K.; Fliessbach, K.; Jahn, H.; Lauer, M.; Müller, K.; Knehr, A.; Prudlo, J.; Schneider, A.; Thal, D. R.; Yilmazer-Hanke, D.; Weishaupt, J. H.; Ludolph, A. C.; Otto, M.; German Consortium Frontotemporal, L.	2019	Journal of Neurology Neurosurgery and Psychiatry	WOS:000459181800004	10.1136/jnnp-2018-318868
Oh 2023	https://doi.org/10.3390/biomedicines11051250	USA	NEALS and UCSF cohorts	Discovery of Biomarkers for Amyotrophic Lateral Sclerosis from Human Cerebrospinal Fluid Using Mass-Spectrometry-Based Proteomics	Oh, S.; Jang, Y.; Na, C. H.	2023	Biomedicines	37238921	10.3390/biomedicines11051250
Ohnari 2024	https://doi.org/10.1371/journal.pone.0313307	Japan	Hospital of the University of Occupational and Environmental Health,	Fasciculation potentials are related to the prognosis of amyotrophic lateral sclerosis	Ohnari, K.; Mafune, K.; Adachi, H.	2024	PLoS One	39514515	10.1371/journal.pone.0313307
Olofsson 2025	https://doi.org/10.1080/21678421.2024.2428930	Sweden	Karolinska ALS Clinical Research Center in Stockholm	Cerebrospinal fluid levels of NfM in relation to NfL and pNfH as prognostic markers in amyotrophic lateral sclerosis	Olofsson, J.; Bergström, S.; Mravinacová, S.; Kläppe, U.; Öijerstedt, L.; Zetterberg, H.; Blennow, K.; Ingre, C.; Nilsson, P.; Månberg, A.	2025	Amyotroph Lateral Scler Frontotemporal Degener	39575564	10.1080/21678421.2024.2428930
Olsson 2019	https://doi.org/10.1001/jamaneurol.2018.3746	USA	University of Pennsylvania cohort	Association of Cerebrospinal Fluid Neurofilament Light Protein Levels With Cognition in Patients With Dementia, Motor Neuron Disease, and Movement Disorders	Olsson, B.; Portelius, E.; Cullen, N. C.; Sandelius, Å; Zetterberg, H.; Andreasson, U.; Höglund, K.; Irwin, D. J.; Grossman, M.; Weintraub, D.; Chen-Plotkin, A.; Wolk, D.; McCluskey, L.; Elman, L.; Shaw, L. M.; Toledo, J. B.; McBride, J.; Hernandez-Con, P.; Lee, V. M. Y.; Trojanowski, J. Q.; Blennow, K.	2019	Jama Neurology	WOS:000460931800013	10.1001/jamaneurol.2018.3746
Omar 2025	https://doi.org/10.1038/s41593-025-01914-5	USA	NIH NeuroBiobank	Endothelial TDP-43 depletion disrupts core blood-brain barrier pathways in neurodegeneration	Omar, O. M. F.; Kimble, A. L.; Cheemala, A.; Tyburski, J. D.; Pandey, S.; Wu, Q.; Reese, B.; Jellison, E. R.; Hao, B.; Li, Y.; Yan, R.; Murphy, P. A.	2025	Nat Neurosci	40087396	10.1038/s41593-025-01914-5
Paganoni 2020	https://doi.org/10.1056/NEJMoa1916945	Multiple	CENTAUR clinical trial	Trial of Sodium Phenylbutyrate-Taurursodiol for Amyotrophic Lateral Sclerosis	Paganoni, S.; Macklin, E. A.; Hendrix, S.; Berry, J. D.; Elliott, M. A.; Maiser, S.; Karam, C.; Caress, J. B.; Owegi, M. A.; Quick, A.; Wymer, J.; Goutman, S. A.; Heitzman, D.; Heiman-Patterson, T.; Jackson, C. E.; Quinn, C.; Rothstein, J. D.; Kasarskis, E. J.; Katz, J.; Jenkins, L.; Ladha, S.; Miller, T. M.; Scelsa, S. N.; Vu, T. H.; Fournier, C. N.; Glass, J. D.; Johnson, K. M.; Swenson, A.; Go…	2020	New England journal of medicine	WOS:000569841600012	10.1056/NEJMoa1916945
Panio 2022	https://doi.org/10.3389/fmed.2022.861960	Italy		Diagnostic Circulating miRNAs in Sporadic Amyotrophic Lateral Sclerosis	Panio, A.; Cava, C.; D'Antona, S.; Bertoli, G.; Porro, D.	2022	Front Med (Lausanne)	35602517	10.3389/fmed.2022.861960
Pappalardo 2024	https://doi.org/10.1016/j.heliyon.2024.e40696	Netherlands	GSE112681 (Netherlands)	Inferring gene regulatory networks of ALS from blood transcriptome profiles	Pappalardo, X. G.; Jansen, G.; Amaradio, M.; Costanza, J.; Umeton, R.; Guarino, F.; De Pinto, V.; Oliver, S. G.; Messina, A.; Nicosia, G.	2024	Heliyon	39687198	10.1016/j.heliyon.2024.e40696
Paramasivan 2025	https://doi.org/10.1007/s00415-025-12968-7	USA	Mayo Clinic, Rochester, MN, USA	Upper motor neuron-predominant motor neuron disease: a novel immunotherapy-responsive association of GAD65 autoimmunity	Paramasivan, N. K.; Sarker, P.; Zekeridou, A.; Staff, N. P.; Klein, C. J.; McKeon, A.; Pittock, S. J.; Dubey, D.	2025	J Neurol	39998694	10.1007/s00415-025-12968-7
Pasetto 2021	https://doi.org/10.1186/s13024-021-00470-3	Italy	Trento, Padova, Torino, Turin	Decoding distinctive features of plasma extracellular vesicles in amyotrophic lateral sclerosis	Pasetto, Laura; Callegaro, Stefano; Corbelli, Alessandro; Fiordaliso, Fabio; Ferrara, Deborah; Brunelli, Laura; Sestito, Giovanna; Pastorelli, Roberta; Bianchi, Elisa; Cretich, Marina; Chiari, Marcella; Potrich, Cristina; Moglia, Cristina; Corbo, Massimo; Sorarù, Gianni; Lunetta, Christian; Calvo, Andrea; Chiò, Adriano; Mora, Gabriele; Pennuto, Maria; Quattrone, Alessandro; Rinaldi, Francesco; D'…	2021	Molecular Neurodegeneration	2021-75548-001	10.1186/s13024-021-00470-3
Paydarnia 2021	https://doi.org/10.1016/j.ensci.2021.100379	Iran	Tehran	Alterations of the serum and CSF ferritin levels and the diagnosis and prognosis of amyotrophic lateral sclerosis	Paydarnia, P.; Mayeli, M.; Shafie, M.; Agah, E.; Hasani, S. A.; Jazani, M. R.; Sarraf, P.	2021	eNeurologicalSci	34869924	10.1016/j.ensci.2021.100379
Petrozziello 2022	https://doi.org/10.1111/bpa.13035	USA	MGH	Novel genetic variants in MAPT and alterations in tau phosphorylation in amyotrophic lateral sclerosis post-mortem motor cortex and cerebrospinal fluid	Petrozziello, T.; Amaral, A. C.; Dujardin, S.; Farhan, S. M. K.; Chan, J.; Trombetta, B. A.; Kivisäkk, P.; Mills, A. N.; Bordt, E. A.; Kim, S. E.; Dooley, P. M.; Commins, C.; Connors, T. R.; Oakley, D. H.; Ghosal, A.; Gomez-Isla, T.; Hyman, B. T.; Arnold, S. E.; Spires-Jones, T.; Cudkowicz, M. E.; Berry, J. D.; Sadri-Vakili, G.	2022	Brain Pathol	34779076	10.1111/bpa.13035
Phan 2021	https://doi.org/10.1038/s43856-021-00060-w	Australia	University of Sydney Brain and Mind Centre	Pathological manifestation of human endogenous retrovirus K in frontotemporal dementia	Phan, K.; He, Y.; Fu, Y.; Dzamko, N.; Bhatia, S.; Gold, J.; Rowe, D.; Ke, Y. D.; Ittner, L. M.; Hodges, J. R.; Piguet, O.; Kiernan, M. C.; Halliday, G. M.; Kim, W. S.	2021	Commun Med (Lond)	35083468	10.1038/s43856-021-00060-w
Phan 2022	https://doi.org/10.1093/braincomms/fcac340	Australia	University of Sydney Brain and Mind Centre	Multiple pathways of lipid dysregulation in amyotrophic lateral sclerosis	Phan, Katherine; He, Ying; Bhatia, Surabhi; Pickford, Russell; McDonald, Gordon; Mazumder, Srestha; Timmins, Hannah C.; Hodges, John R.; Piguet, Olivier; Dzamko, Nicolas; Halliday, Glenda M.; Kiernan, Matthew C.; Kim, Woojin Scott	2022	Brain Communications	2023-39511-001	10.1093/braincomms/fcac340
Piccoli 2023	https://doi.org/10.1186/s12883-023-03255-x	Italy	Palermo Univ	Role of the immune system in amyotrophic lateral sclerosis. Analysis of the natural killer cells and other circulating lymphocytes in a cohort of ALS patients	Piccoli, T.; Castro, F.; La Bella, V.; Meraviglia, S.; Di Simone, M.; Salemi, G.; Dieli, F.; Spataro, R.	2023	BMC Neurol	37296379	10.1186/s12883-023-03255-x
Polverino 2020	https://doi.org/10.1089/brain.2020.0741	Italy	Campania Univ	In Amyotrophic Lateral Sclerosis Blood Cytokines Are Altered, but Do Not Correlate with Changes in Brain Topology	Polverino, A.; Rucco, R.; Stillitano, I.; Bonavita, S.; Grimaldi, M.; Minino, R.; Pesoli, M.; Trojsi, F.; D'Ursi, A. M.; Sorrentino, G.; Sorrentino, P.	2020	Brain Connect	32731760	10.1089/brain.2020.0741
Pronto-Laborinho 2019	https://doi.org/10.1016/j.jns.2019.01.026	Portugal	Lisbon	Interleukin-6 and amyotrophic lateral sclerosis	Pronto-Laborinho, A.; Pinto, S.; Gromicho, M.; Pereira, M.; Swash, M.; de Carvalho, M.	2019	J Neurol Sci	30682521	10.1016/j.jns.2019.01.026
Pronto-Laborinho 2021	https://doi.org/10.3389/fcvm.2021.715842	Portugal	Lisbon	γ' Fibrinogen as a Predictor of Survival in Amyotrophic Lateral Sclerosis	Pronto-Laborinho, A. C.; Lopes, C. S.; Conceição, V. A.; Gromicho, M.; Santos, N. C.; de Carvalho, M.; Carvalho, F. A.	2021	Front Cardiovasc Med	34568457	10.3389/fcvm.2021.715842
Psychogios 2024	https://doi.org/10.1007/s00415-024-12774-7	Sweden	Karolinska ALS Clinical Research Center in Stockholm	Exploring clinical chemistry markers in amyotrophic lateral sclerosis: insights into survival and disease trajectories	Psychogios, I.; Hu, Y.; Seitz, C.; Joyce, E. E.; Lovik, A.; Ingre, C.; Fang, F.	2024	J Neurol	39666115	10.1007/s00415-024-12774-7
Puentes 2021	https://doi.org/10.1002/acn3.51428	UK	ABC London, CreATe-PGB	Humoral response to neurofilaments and dipeptide repeats in ALS progression	Puentes, F.; Lombardi, V.; Lu, C. H.; Yildiz, O.; Fratta, P.; Isaacs, A.; Bobeva, Y.; Wuu, J.; Benatar, M.; Malaspina, A.	2021	Ann Clin Transl Neurol	34318620	10.1002/acn3.51428
Pupillo 2024	https://doi.org/10.1016/j.bbi.2024.08.044	Italy	22 Italian Expert ALS Centers	Long-term survival of participants in a phase II randomized trial of RNS60 in amyotrophic lateral sclerosis	Pupillo, E.; Bianchi, E.; Bonetto, V.; Pasetto, L.; Bendotti, C.; Paganoni, S.; Mandrioli, J.; Mazzini, L.	2024	Brain Behav Immun	39182589	10.1016/j.bbi.2024.08.044
Qin 2024	https://doi.org/10.1038/s41598-024-79511-y	China	First Hospital of Shanxi Medical University	Identifying amyotrophic lateral sclerosis using diffusion tensor imaging, and correlation with neurofilament markers	Qin, J.; Wang, X.; Fan, G.; Zhang, W.; Wu, X.; Wang, B.; Liu, Y.	2024	Sci Rep	39548226	10.1038/s41598-024-79511-y
Quek 2022	https://doi.org/10.1186/s12974-022-02421-1	Italy	Palermo University Hospital	ALS monocyte-derived microglia-like cells reveal cytoplasmic TDP-43 accumulation, DNA damage, and cell-specific impairment of phagocytosis associated with disease progression	Quek, H.; Cuní-López, C.; Stewart, R.; Colletti, T.; Notaro, A.; Nguyen, T. H.; Sun, Y.; Guo, C. C.; Lupton, M. K.; Roberts, T. L.; Lim, Y. C.; Oikari, L. E.; La Bella, V.; White, A. R.	2022	J Neuroinflammation	35227277	10.1186/s12974-022-02421-1
Raineri 2024	https://doi.org/10.3389/fmolb.2024.1507498	Italy	Novara, Regional Expert ALS Center (CRESLA) at the Neurology Clinic of the 'Maggiore della Carità' University Hospital	Circulating GLAST(+) EVs are increased in amyotrophic lateral sclerosis	Raineri, D.; De Marchi, F.; Vilardo, B.; Barbero Mazzucca, C.; Scotti, L.; Kustrimovic, N.; Mazzini, L.; Cappellano, G.; Chiocchetti, A.	2024	Front Mol Biosci	39640847	10.3389/fmolb.2024.1507498
RavnikGlavač 2023	https://doi.org/10.3390/biomedicines11051316	Slovenia		Aberrantly Expressed Hsa_circ_0060762 and CSE1L as Potential Peripheral Blood Biomarkers for ALS	Ravnik Glavač, M.; Mezzavilla, M.; Dolinar, A.; Koritnik, B.; Glavač, D.	2023	Biomedicines	37238987	10.3390/biomedicines11051316
Ren 2021	https://doi.org/10.3389/fneur.2021.663637	China	Chinese PLA General Hospital	TDP-43 and Phosphorylated TDP-43 Levels in Paired Plasma and CSF Samples in Amyotrophic Lateral Sclerosis	Ren, Y.; Li, S.; Chen, S.; Sun, X.; Yang, F.; Wang, H.; Li, M.; Cui, F.; Huang, X.	2021	Front Neurol	34194383	10.3389/fneur.2021.663637
Riolo 2022	https://doi.org/10.3390/brainsci12050617	Italy	Siena, University of Siena	BDNF and Pro-BDNF in Amyotrophic Lateral Sclerosis: A New Perspective for Biomarkers of Neurodegeneration	Riolo, G.; Ricci, C.; De Angelis, N.; Marzocchi, C.; Guerrera, G.; Borsellino, G.; Giannini, F.; Battistini, S.	2022	Brain Sciences		10.3390/brainsci12050617
Risi 2025	https://doi.org/10.1111/ene.70014	–	–	Mitochondrial DNA (mtDNA) as fluid biomarker in neurodegenerative disorders: A systematic review	Risi, B.; Imarisio, A.; Cuconato, G.; Padovani, A.; Valente, E. M.; Filosto, M.	2025	European Journal of Neurology		10.1111/ene.70014
Roca-Pereira 2024	https://doi.org/10.1093/braincomms/fcae271	Spain	Barcerona, Bellvitge University Hospital (UFELA of the Neurology Service)	Increased CXCL12, a potential CSF biomarker for differential diagnosis of amyotrophic lateral sclerosis	Roca-Pereira, S.; Domínguez, R.; Moreno León, I.; Colomina, M. J.; Martínez Yélamos, A.; Martínez Yélamos, S.; Povedano, M.; Andrés-Benito, P.	2024	Brain Commun	39188590	10.1093/braincomms/fcae271
Rooney 2024	https://doi.org/10.1080/21678421.2024.2358805	Ireland, Italy, Germany	Ireland(EuroMOTOR), Ireland(MetALS), Italy(EuroMOTOR), Germany(MND-Net)	Serum heat shock protein concentrations are not associated with amyotrophic lateral sclerosis risk or survival in three European populations	Rooney, J. P. K.; Geoghegan, G.; O'Reilly, F.; Heverin, M.; Bose-O'Reilly, S.; Casale, F.; Chio, A.; Guenther, K.; Schuster, J.; Klopstock, T.; Ludolph, A.; Hardiman, O.; Rakete, S.	2024	Amyotrophic Lateral Sclerosis and Frontotemporal Degeneration	WOS:001238144900001	10.1080/21678421.2024.2358805
Rosén 2024	https://doi.org/10.1016/j.jns.2024.123112	Sweden	Sahlgrenska University Hospital, Gothenburg (2014–2019)	High levels of neurofilament light and YKL-40 in cerebrospinal fluid are related to poor outcome in ALS	Rosén, C.; Mitre, B.; Nellgard, B.; Axelsson, M.; Constantinescu, R.; Andersen, P. M.; Dalla, K.; Blennow, K.; Nilsson, G.; Zetterberg, H.; Rosén, H.	2024	Journal of the Neurological Sciences	WOS:001266929300001	10.1016/j.jns.2024.123112
Sabbatini 2021	https://doi.org/10.1002/acn3.51419	Italy	Padua	Evaluation of peripherin in biofluids of patients with motor neuron diseases	Sabbatini, D.; Raggi, F.; Ruggero, S.; Seguso, M.; Mandrioli, J.; Cagnin, A.; Briani, C.; Toffanin, E.; Gizzi, M.; Fortuna, A.; Bello, L.; Pegoraro, E.; Musso, G.; Sorarù, G.	2021	Ann Clin Transl Neurol	34264016	10.1002/acn3.51419
Saracino 2021	https://doi.org/10.1136/jnnp-2021-326914	France	PREV-DEMALS, Predict-PGRN, French research network on FTD/ALS,	Plasma NfL levels and longitudinal change rates in C9orf72 and GRN-associated diseases: from tailored references to clinical applications	Saracino, D.; Dorgham, K.; Camuzat, A.; Rinaldi, D.; Rametti-Lacroux, A.; Houot, M.; Clot, F.; Martin-Hardy, P.; Jornea, L.; Azuar, C.; Migliaccio, R.; Pasquier, F.; Couratier, P.; Auriacombe, S.; Sauvée, M.; Boutoleau-Bretonnière, C.; Pariente, J.; Didic, M.; Hannequin, D.; Wallon, D.; Colliot, O.; Dubois, B.; Brice, A.; Levy, R.; Forlani, S.; Le Ber, I.	2021	J Neurol Neurosurg Psychiatry	34349004	10.1136/jnnp-2021-326914
Saucier 2019	https://doi.org/10.1016/j.brainres.2018.12.016	Canada	New Brunswick	Identification of a circulating miRNA signature in extracellular vesicles collected from amyotrophic lateral sclerosis patients	Saucier, Daniel; Wajnberg, Gabriel; Roy, Jeremy; Beauregard, Annie-Pier; Chacko, Simi; Crapoulet, Nicolas; Fournier, Sébastien; Ghosh, Anirban; Lewis, Stephen M.; Marrero, Alier; O'Connell, Colleen; Ouellette, Rodney J.; Morin, Pier, Jr.	2019	Brain Research	2019-09977-013	10.1016/j.brainres.2018.12.016
Schulz 2021	https://doi.org/10.1002/mds.28738	Germany	Kassel cohort-I, Paracelsus-Elena-Klinik	Systematic Assessment of 10 Biomarker Candidates Focusing on α-Synuclein-Related Disorders	Schulz, I.; Kruse, N.; Gera, R. G.; Kremer, T.; Cedarbaum, J.; Barbour, R.; Zago, W.; Schade, S.; Otte, B.; Bartl, M.; Hutten, S. J.; Trenkwalder, C.; Mollenhauer, B.	2021	Mov Disord	34363416	10.1002/mds.28738
Sferruzza 2022	https://doi.org/10.1080/21678421.2021.2007952	–		Neurofilament light chain as a biological marker for amyotrophic lateral sclerosis: a meta-analysis study	Sferruzza, G.; Bosco, L.; Falzone, Y. M.; Russo, T.; Domi, T.; Quattrini, A.; Filippi, M.; Riva, N.	2022	Amyotroph Lateral Scler Frontotemporal Degener	34874217	10.1080/21678421.2021.2007952
Shahim 2024	https://doi.org/10.3390/genes15040496	–		Neurofilaments in Sporadic and Familial Amyotrophic Lateral Sclerosis: A Systematic Review and Meta-Analysis	Shahim, P.; Norato, G.; Sinaii, N.; Zetterberg, H.; Blennow, K.; Chan, L.; Grunseich, C.	2024	Genes (Basel)	38674431	10.3390/genes15040496
Shi 2022	https://doi.org/10.1111/jcmm.17100	China	Shanxi Medical University	Neurofilament markers in serum and cerebrospinal fluid of patients with amyotrophic lateral sclerosis	Shi, J.; Qin, X.; Chang, X.; Wang, H.; Guo, J.; Zhang, W.	2022	J Cell Mol Med	34866307	10.1111/jcmm.17100
Simkins 2025	https://doi.org/10.1080/21678421.2024.2423707	multi-national	VITALITY-ALS	Plasma neurofilament analysis in VITALITY-ALS	Simkins, T. J.; Kupfer, S.; Malik, F. I.; Meng, L.; Rudnicki, S. A.; Wei, J.; Shefner, J. M.; Bowser, R.	2025	Amyotroph Lateral Scler Frontotemporal Degener	39513379	10.1080/21678421.2024.2423707
Simonini 2021	https://doi.org/10.3390/biomedicines9111623	Italy	Modena University Hospital	CSF Heavy Neurofilament May Discriminate and Predict Motor Neuron Diseases with Upper Motor Neuron Involvement	Simonini, C.; Zucchi, E.; Bedin, R.; Martinelli, I.; Gianferrari, G.; Fini, N.; Soraù, G.; Liguori, R.; Vacchiano, V.; Mandrioli, J.	2021	Biomedicines	WOS:000727000200001	10.3390/biomedicines9111623
Simula 2021	https://doi.org/10.3390/v13112301	Italy	Sassari, Sardinia	TDP-43 and HERV-K Envelope-Specific Immunogenic Epitopes Are Recognized in ALS Patients	Simula, E. R.; Arru, G.; Zarbo, I. R.; Solla, P.; Sechi, L. A.	2021	Viruses	34835107	10.3390/v13112301
Smith 2024	https://doi.org/10.1080/21678421.2023.2285428	UK	UK Biobank	Plasma neurofilament light levels show elevation two years prior to diagnosis of amyotrophic lateral sclerosis in the UK Biobank	Smith, E. N.; Lee, J.; Prilutsky, D.; Zicha, S.; Wang, Z.; Han, S.; Zach, N.	2024	Amyotroph Lateral Scler Frontotemporal Degener	38013452	10.1080/21678421.2023.2285428
Sol 2021	https://doi.org/10.1093/braincomms/fcab143	Spain	Bellvitge, Barcelona	Lipidomic traits of plasma and cerebrospinal fluid in amyotrophic lateral sclerosis correlate with disease progression	Sol, J.; Jové, M.; Povedano, M.; Sproviero, W.; Domínguez, R.; Piñol-Ripoll, G.; Romero-Guevara, R.; Hye, A.; Al-Chalabi, A.; Torres, P.; Andres-Benito, P.; Area-Gómez, E.; Pamplona, R.; Ferrer, I.; Ayala, V.; Portero-Otín, M.	2021	Brain Communications	WOS:000734327400016	10.1093/braincomms/fcab143
Soliman 2021	https://doi.org/10.1016/j.clineuro.2021.106883	Egypt	Ain Shams University	Assessment of diagnostic potential of some circulating microRNAs in Amyotrophic Lateral Sclerosis Patients, an Egyptian study	Soliman, R.; Mousa, N. O.; Rashed, H. R.; Moustafa, R. R.; Hamdi, N.; Osman, A.; Fahmy, N.	2021	Clin Neurol Neurosurg	34454204	10.1016/j.clineuro.2021.106883
Sproviero 2019	https://doi.org/10.3389/fnins.2019.00344	Italy	Pavia	Leukocyte Derived Microvesicles as Disease Progression Biomarkers in Slow Progressing Amyotrophic Lateral Sclerosis Patients	Sproviero, D.; La Salvia, S.; Colombo, F.; Zucca, S.; Pansarasa, O.; Diamanti, L.; Costa, A.; Lova, L.; Giannini, M.; Gagliardi, S.; Lauranzano, E.; Matteoli, M.; Ceroni, M.; Malaspina, A.; Cereda, C.	2019	Front Neurosci	31037054	10.3389/fnins.2019.00344
Steinacker 2021	https://doi.org/10.1080/21678421.2020.1861023	Germany, Belguium, UK, France, Italy, Netherlands	Ulm, Hannover, Jena, Leuven, Oxford, Paris, Milan, Nijmegen	Chitotriosidase as biomarker for early stage amyotrophic lateral sclerosis: a multicenter study	Steinacker, P.; Feneberg, E.; Halbgebauer, S.; Witzel, S.; Verde, F.; Oeckl, P.; Van Damme, P.; Gaur, N.; Gray, E.; Grosskreutz, J.; Jardel, C. G.; Kachanov, M.; Kuhle, J.; Lamari, F.; Maceski, A.; Del Mar Amador, M.; Mayer, B.; Morelli, C.; Petri, S.; Poesen, K.; Raaphorst, J.; Salachas, F.; Silani, V.; Turner, M. R.; Verbeek, M. M.; Volk, A. E.; Weishaupt, J. H.; Weydt, P.; Ludolph, A. C.; Otto…	2021	Amyotroph Lateral Scler Frontotemporal Degener	33576252	10.1080/21678421.2020.1861023
Su 2021	https://doi.org/10.1016/j.ebiom.2021.103732	–	–	Predictors of survival in patients with amyotrophic lateral sclerosis: A large meta-analysis	Su, W. M.; Cheng, Y. F.; Jiang, Z.; Duan, Q. Q.; Yang, T. M.; Shang, H. F.; Chen, Y. P.	2021	EBioMedicine	WOS:000730209800012	10.1016/j.ebiom.2021.103732
Sugimoto 2020	https://doi.org/10.3389/fneur.2020.579094	China	Beijing University	Correlational Analysis of ALS Progression and Serum NfL Measured by Simoa Assay in Chinese Patients	Sugimoto, K.; Han, Y.; Song, Y.; Gao, Y.	2020	Front Neurol	33424740	10.3389/fneur.2020.579094
Sugimoto 2021	https://doi.org/10.1080/21678421.2021.1885448	Japan	Chiba	Novel serum autoantibodies against ß-actin (ACTB) in amyotrophic lateral sclerosis	Sugimoto, K.; Mori, M.; Liu, J.; Shibuya, K.; Isose, S.; Koide, M.; Hiwasa, T.; Kuwabara, S.	2021	Amyotroph Lateral Scler Frontotemporal Degener	33792444	10.1080/21678421.2021.1885448
Sun 2019	https://doi.org/10.1080/21678421.2018.1555599	China	Chinese PLA General Hospital	Elevated serum ferritin level as a predictor of reduced survival in patients with sporadic amyotrophic lateral sclerosis in China: a retrospective study	Sun, Q.; Yang, F.; Wang, H.; Cui, F.; Li, Y.; Li, S.; Ren, Y.; Lan, W.; Li, M.; Zhu, W.; Sun, X.; He, Z.; Zhao, X.; Yang, L.; Huang, X.	2019	Amyotroph Lateral Scler Frontotemporal Degener	30652532	10.1080/21678421.2018.1555599
Sun 2020	https://doi.org/10.3389/fneur.2020.00919	China	Chinese PLA General Hospital	CSF Neurofilament Light Chain Elevation Predicts ALS Severity and Progression	Sun, Q. H.; Zhao, X.; Li, S. Y.; Yang, F.; Wang, H. F.; Cui, F.; Huang, X. S.	2020	Frontiers in Neurology	WOS:000570547500001	10.3389/fneur.2020.00919
Sun 2020	https://doi.org/10.1111/ene.14409	Sweden	Stockholm cohort from the SCREAM project	Blood biomarkers and prognosis of amyotrophic lateral sclerosis	Sun, J.; Carrero, J. J.; Zagai, U.; Evans, M.; Ingre, C.; Pawitan, Y.; Fang, F.	2020	Eur J Neurol	32557963	10.1111/ene.14409
Sun 2021	https://doi.org/10.1159/000522078	China	Chinese PLA General Hospital	Inflammatory Cytokine Levels in Patients with Sporadic Amyotrophic Lateral Sclerosis	Sun, Q.; Huo, Y.; Bai, J.; Wang, H.; Wang, H.; Yang, F.; Cui, F.; Song, H.; Huang, X.	2021	Neurodegener Dis	35124669	10.1159/000522078
Swindell 2019	https://doi.org/10.1186/s12967-019-1909-0	USA	GSE112676 and GSE112680	ALS blood expression profiling identifies new biomarkers, patient subgroups, and evidence for neutrophilia and hypoxia	Swindell, W. R.; Kruse, C. P. S.; List, E. O.; Berryman, D. E.; Kopchick, J. J.	2019	J Transl Med	31118040	10.1186/s12967-019-1909-0
Tang 2025	https://doi.org/10.1093/brain/awaf025	China & Canada	Fudan University (China) and Sunnybrook Health Sciences Centre (Canada)	Deep learning analyses of splicing variants identify the link of PCP4 with amyotrophic lateral sclerosis	Tang, X.; Chen, Y.; Ren, Y.; Yang, W.; Yu, W.; Zhou, Y.; Guo, J.; Hu, J.; Chen, X.; Gu, Y.; Wang, C.; Dong, Y.; Yang, H.; Sato, C.; He, J.; Fan, D.; You, L.; Zinman, L.; Rogaeva, E.; Chen, Y.; Zhang, M.	2025	Brain	39852553	10.1093/brain/awaf025
Thapa 2023	https://doi.org/10.1155/2023/2791622	–	–	Diagnostic Role of Tau Proteins in Amyotrophic Lateral Sclerosis: A Systematic Review and Meta-Analysis	Thapa, S.; Bhattarai, A.; Shah, S. A.; Chand, S.; Bagherieh, S.; Mirmosayyeb, O.; Mishra, S. K.	2023	Acta Neurologica Scandinavica	WOS:000959463900001	10.1155/2023/2791622
Thomas 2024	https://doi.org/10.1080/21678421.2023.2256362	India	Northern Indian Cohort	Clinical factors and vascular endothelial growth factor as determinants of disease progression in Indian patients with amyotrophic lateral sclerosis	Thomas, A.; Garg, D.; Srivastava, A. K.; Kumar, A.; Pandit, A. K.; Vibha, D.; Vivekanandhan, S.; Shukla, G.; Prasad, K.	2024	Amyotroph Lateral Scler Frontotemporal Degener	37710422	10.1080/21678421.2023.2256362
Thomas 2025	https://doi.org/10.1002/acn3.70001	USA	Emory ALS center, Atlanta, Gerogia	ALS plasma biomarkers reveal neurofilament and pTau correlate with disease onset and progression	Thomas, E. V.; Han, C.; Kim, W. J.; Asress, S.; Li, Y.; Taylor, J. A.; Gearing, M.; Fournier, C. N.; McEachin, Z. T.; Seyfried, N. T.; Glass, J. D.	2025	Ann Clin Transl Neurol	39913612	10.1002/acn3.70001
Thompson 2019	https://doi.org/10.1136/jnnp-2019-320442	UK	John Radcliffe Hospital, Oxford	CSF chitinase proteins in amyotrophic lateral sclerosis	Thompson, A. G.; Gray, E.; Bampton, A.; Raciborska, D.; Talbot, K.; Turner, M. R.	2019	J Neurol Neurosurg Psychiatry	31123140	10.1136/jnnp-2019-320442
Thompson 2022	https://doi.org/10.1093/braincomms/fcac029	UK	AMBRoSIA Cohort (Oxford, Sheffield, London)	Multicentre appraisal of amyotrophic lateral sclerosis biofluid biomarkers shows primacy of blood neurofilament light chain	Thompson, Alexander G.; Gray, Elizabeth; Verber, Nick; Bobeva, Yoana; Lombardi, Vittoria; Shepheard, Stephanie R.; Yildiz, Ozlem; Feneberg, Emily; Farrimond, Lucy; Dharmadasa, Thanuja; Gray, Pamela; Edmond, Evan C.; Scaber, Jakub; Gagliardi, Delia; Kirby, Janine; Jenkins, Thomas M.; Fratta, Pietro; McDermott, Christopher J.; Manohar, Sanjay G.; Talbot, Kevin; Malaspina, Andrea; Shaw, Pamela J.; T…	2022	Brain Communications	2022-45629-001	10.1093/braincomms/fcac029
Thouvenot 2020	https://doi.org/10.1111/ene.14063	France	Montpellier ALS center	Serum neurofilament light chain at time of diagnosis is an independent prognostic factor of survival in amyotrophic lateral sclerosis	Thouvenot, E.; Demattei, C.; Lehmann, S.; Maceski-Maleska, A.; Hirtz, C.; Juntas-Morales, R.; Pageot, N.; Esselin, F.; Alphandéry, S.; Vincent, T.; Camu, W.	2020	Eur J Neurol	31437330	10.1111/ene.14063
Tilsley 2024	https://doi.org/10.3174/ajnr.A8154	France	Marseille	Neurofilament Light Chain Levels Interact with Neurodegenerative Patterns and Motor Neuron Dysfunction in Amyotrophic Lateral Sclerosis	Tilsley, P.; Moutiez, A.; Brodovitch, A.; El Mendili, M. M.; Testud, B.; Zaaraoui, W.; Verschueren, A.; Attarian, S.; Guye, M.; Boucraut, J.; Grapperon, A. M.; Stellmann, J. P.	2024	American Journal of Neuroradiology	WOS:001193583400001	10.3174/ajnr.A8154
Tkachenko 2024	https://doi.org/10.3390/bios14110526	Italy	Milan, Niguarda Ca'Granda Hospital	Comparative Blood Profiling Based on ATR-FTIR Spectroscopy and Chemometrics for Differential Diagnosis of Patients with Amyotrophic Lateral Sclerosis-Pilot Study	Tkachenko, K.; González-Saíz, J. M.; Calvo, A. C.; Lunetta, C.; Osta, R.; Pizarro, C.	2024	Biosensors (Basel)	39589985	10.3390/bios14110526
Tortelli 2020	https://doi.org/10.3389/fneur.2020.552295	Italy	Puglia (SLAP), southern Italy	Plasma Inflammatory Cytokines Are Elevated in ALS	Tortelli, R.; Zecca, C.; Piccininni, M.; Benmahamed, S.; Dell'Abate, M. T.; Barulli, M. R.; Capozzo, R.; Battista, P.; Logroscino, G.	2020	Front Neurol	33281700	10.3389/fneur.2020.552295
Trolese 2020	https://doi.org/10.1016/j.ebiom.2020.103097	Italy	Milan	CXCL13/CXCR5 signalling is pivotal to preserve motor neurons in amyotrophic lateral sclerosis	Trolese, M. C.; Mariani, A.; Terao, M.; de Paola, M.; Fabbrizio, P.; Sironi, F.; Kurosaki, M.; Bonanno, S.; Marcuzzo, S.; Bernasconi, P.; Trojsi, F.; Aronica, E.; Bendotti, C.; Nardo, G.	2020	EBioMedicine	33161233	10.1016/j.ebiom.2020.103097
Tsukahara 2021	https://doi.org/10.1038/s41598-021-02310-2	Japan	Osaka Medical and Pharmaceutical University Hospital	Neuron-specific enolase level is a useful biomarker for distinguishing amyotrophic lateral sclerosis from cervical spondylotic myelopathy	Tsukahara, A.; Hosokawa, T.; Nishioka, D.; Kotani, T.; Ishida, S.; Takeuchi, T.; Kimura, F.; Arawaka, S.	2021	Sci Rep	34819571	10.1038/s41598-021-02310-2
Ueno 2024	https://doi.org/10.1016/j.nbd.2024.106639	–	–	Current progress in microRNA profiling of circulating extracellular vesicles in amyotrophic lateral sclerosis: A systematic review	Ueno, Y.; Morishima, Y.; Hata, T.; Shindo, A.; Murata, H.; Saito, T.; Nakamura, Y.; Shindo, K.	2024	Neurobiol Dis	39168358	10.1016/j.nbd.2024.106639
Vacchiano 2021	https://doi.org/10.3389/fnagi.2021.753242	Italy	Bologna, Institute of Neurological Sciences of Bologna (ISNB)	Plasma and CSF Neurofilament Light Chain in Amyotrophic Lateral Sclerosis: A Cross-Sectional and Longitudinal Study	Vacchiano, V.; Mastrangelo, A.; Zenesini, C.; Masullo, M.; Quadalti, C.; Avoni, P.; Polischi, B.; Cherici, A.; Capellari, S.; Salvi, F.; Liguori, R.; Parchi, P.	2021	Front Aging Neurosci	34744694	10.3389/fnagi.2021.753242
Vacchiano 2023	https://doi.org/10.1136/jnnp-2022-330709	Italy	Bologna, Institute of Neurological Sciences of Bologna (ISNB)	Elevated plasma p-tau181 levels unrelated to Alzheimer's disease pathology in amyotrophic lateral sclerosis	Vacchiano, V.; Mastrangelo, A.; Zenesini, C.; Baiardi, S.; Avoni, P.; Polischi, B.; Capellari, S.; Salvi, F.; Liguori, R.; Parchi, P.	2023	J Neurol Neurosurg Psychiatry	37012065	10.1136/jnnp-2022-330709
Varghese 2020	https://doi.org/10.1186/s12974-020-01909-y	India	National Institute of Mental Health and Neuro Sciences, Bengaluru	Chitotriosidase, a biomarker of amyotrophic lateral sclerosis, accentuates neurodegeneration in spinal motor neurons through neuroinflammation	Varghese, Anu Mary; Ghosh, Mausam; Bhagat, Savita Kumari; Vijayalakshmi, K.; Preethish-Kumar, Veeramani; Vengalil, Seena; Chevula, Pradeep-Chandra-Reddy; Nashi, Saraswati; Polavarapu, Kiran; Sharma, Meenakshi; Dhaliwal, Rupinder Singh; Philip, Mariamma; Nalini, Atchayaram; Alladi, Phalguni Anand; Sathyaprabha, Talakad N.; Raju, Trichur R.	2020	Journal of Neuroinflammation	145021738. Language: English. Entry Date: 20200807. Revision Date: 20211018. Publication Type: Journal Article. Journal Subset: Biomedical	10.1186/s12974-020-01909-y
Verde 2019	https://doi.org/10.1136/jnnp-2018-318704	Germany	Ulm, Ulm University Hospital	Neurofilament light chain in serum for the diagnosis of amyotrophic lateral sclerosis	Verde, F.; Steinacker, P.; Weishaupt, J. H.; Kassubek, J.; Oeckl, P.; Halbgebauer, S.; Tumani, H.; von Arnim, C. A. F.; Dorst, J.; Feneberg, E.; Mayer, B.; Müller, H. P.; Gorges, M.; Rosenbohm, A.; Volk, A. E.; Silani, V.; Ludolph, A. C.; Otto, M.	2019	J Neurol Neurosurg Psychiatry	30309882	10.1136/jnnp-2018-318704
Verde 2020	https://doi.org/10.1136/jnnp-2020-324059	Italy	Milan, IRCCS Istituto Auxologico Italiano	Cerebrospinal fluid phosphorylated neurofilament heavy chain and chitotriosidase in primary lateral sclerosis	Verde, F.; Zaina, G.; Bodio, C.; Borghi, O.; Peverelli, S.; Colombrita, C.; Maderna, L.; Soranna, D.; Zambon, A.; Morelli, C.; Ticozzi, N.; Ratti, A.; Meroni, P. L.; Silani, V.	2021	J Neurol Neurosurg Psychiatry	32855294	10.1136/jnnp-2020-324059
Verde 2023–1	https://doi.org/10.3389/fnagi.2023.1132808	Italy	Milan, IRCCS Istituto Auxologico Italiano	Phenotypic correlates of serum neurofilament light chain levels in amyotrophic lateral sclerosis	Verde, F.; Milone, I.; Colombo, E.; Maranzano, A.; Solca, F.; Torre, S.; Doretti, A.; Gentile, F.; Manini, A.; Bonetti, R.; Peverelli, S.; Messina, S.; Maderna, L.; Morelli, C.; Poletti, B.; Ratti, A.; Silani, V.; Ticozzi, N.	2023	Frontiers in Aging Neuroscience	WOS:000954770900001	10.3389/fnagi.2023.1132808
Verde 2023–2	https://doi.org/10.1002/acn3.51708	Italy	Milan, IRCCS Istituto Auxologico Italiano	Serum levels of glial fibrillary acidic protein in patients with amyotrophic lateral sclerosis	Verde, F.; Milone, I.; Maranzano, A.; Colombo, E.; Torre, S.; Solca, F.; Doretti, A.; Gentile, F.; Manini, A.; Bonetti, R.; Peverelli, S.; Messina, S.; Maderna, L.; Morelli, C.; Poletti, B.; Ratti, A.; Silani, V.; Ticozzi, N.	2023	Annals of Clinical and Translational Neurology	WOS:000899766500001	10.1002/acn3.51708
Vidovic 2024	https://doi.org/10.1093/braincomms/fcae288	Germany	University Hospital Carl Gustav Carus, Technische Universität Dresden	Comparative analysis of neurofilaments and biomarkers of muscular damage in amyotrophic lateral sclerosis	Vidovic, M.; Lapp, H. S.; Weber, C.; Plitzko, L.; Seifert, M.; Steinacker, P.; Otto, M.; Hermann, A.; Günther, R.	2024	Brain Commun	39239150	10.1093/braincomms/fcae288
Vijayakumar 2019	https://doi.org/10.3389/fneur.2019.00400	–		A Systematic Review of Suggested Molecular Strata, Biomarkers and Their Tissue Sources in ALS	Vijayakumar, U. G.; Milla, V.; Cynthia Stafford, M. Y.; Bjourson, A. J.; Duddy, W.; Duguez, S. M.	2019	Front Neurol	31139131	10.3389/fneur.2019.00400
Vilardo 2024	https://doi.org/10.3390/biom14060727	Italy	CRESLA, “Maggiore della Carità” University Hospital in Novara	Shotgun Proteomics Links Proteoglycan-4<SUP>+</SUP> Extracellular Vesicles to Cognitive Protection in Amyotrophic Lateral Sclerosis	Vilardo, B.; De Marchi, F.; Raineri, D.; Manfredi, M.; De Giorgis, V.; Bebeti, A.; Scotti, L.; Kustrimovic, N.; Cappellano, G.; Mazzini, L.; Chiocchetti, A.	2024	Biomolecules	WOS:001254962900001	10.3390/biom14060727
Vu 2020	https://doi.org/10.1136/jnnp-2019-321916	USA	NEALS Biofluid Repository and the Mayo Clinic Biorepository	Cross-sectional and longitudinal measures of chitinase proteins in amyotrophic lateral sclerosis and expression of CHI3L1 in activated astrocytes	Vu, L.; An, J.; Kovalik, T.; Gendron, T.; Petrucelli, L.; Bowser, R.	2020	J Neurol Neurosurg Psychiatry	31937582	10.1136/jnnp-2019-321916
Vu 2023	https://doi.org/10.1002/acn3.51890	USA	Northeast ALS Consortium (NEALS) Biofluid Repository	Proteomics and mathematical modeling of longitudinal CSF differentiates fast versus slow ALS progression	Vu, L.; Garcia-Mansfield, K.; Pompeiano, A.; An, J.; David-Dirgo, V.; Sharma, R.; Venugopal, V.; Halait, H.; Marcucci, G.; Kuo, Y. H.; Uechi, L.; Rockne, R. C.; Pirrotte, P.; Bowser, R.	2023	Ann Clin Transl Neurol	37646115	10.1002/acn3.51890
Wang 2019	https://doi.org/10.3233/jad-190615	Multiple	–	Neurofilament Light Chain in Cerebrospinal Fluid and Blood as a Biomarker for Neurodegenerative Diseases: A Systematic Review and Meta-Analysis	Wang, S. Y.; Chen, W.; Xu, W.; Li, J. Q.; Hou, X. H.; Ou, Y. N.; Yu, J. T.; Tan, L.	2019	J Alzheimers Dis	31744001	10.3233/jad-190615
Wang 2020	https://doi.org/10.3389/fneur.2020.00380	Multiple	–	Abnormal Serum Iron-Status Indicator Changes in Amyotrophic Lateral Sclerosis (ALS) Patients: A Meta-Analysis	Wang, L.; Li, C. Y.; Chen, X. P.; Li, S. Y.; Shang, H. F.	2020	Frontiers in Neurology	WOS:000539324200001	10.3389/fneur.2020.00380
Wang 2021	https://doi.org/10.3389/fneur.2021.628710	China	Xiangya Hospital, Central South University	Evaluation of Peripheral Immune Activation in Amyotrophic Lateral Sclerosis	Wang, M. L.; Liu, Z.; Du, J.; Yuan, Y. C.; Jiao, B.; Zhang, X. W.; Hou, X.; Shen, L.; Guo, J. F.; Jiang, H.; Xia, K.; Tang, J. G.; Zhang, R. X.; Tang, B. S.; Wang, J. L.	2021	Frontiers in Neurology	WOS:000670555500001	10.3389/fneur.2021.628710
Wang 2024	https://doi.org/10.1038/s41598-024-79910-1	China	UK biobank	Lower creatinine-to-cystatin c ratio associated with increased risk of incident amyotrophic lateral sclerosis in the prospective UK biobank cohort	Wang, Z.; Cao, W.; Deng, B.; Fan, D.	2024	Sci Rep	39550435	10.1038/s41598-024-79910-1
Wei 2022	https://doi.org/10.4103/1673-5374.322476	China	West China Hospital of Sichuan University, Chengdu, Sichuan Province	Neutrophil-to-lymphocyte ratio in sporadic amyotrophic lateral sclerosis	Wei, Q. Q.; Hou, Y. B.; Zhang, L. Y.; Ou, R. W.; Cao, B.; Chen, Y. P.; Shang, H. F.	2022	Neural Regeneration Research		10.4103/1673-5374.322476
Wei 2023	https://doi.org/10.1038/s41392-023-01713-z	China	China Three Gorges University	Elevated peripheral levels of receptor-interacting protein kinase 1 (RIPK1) and IL-8 as biomarkers of human amyotrophic lateral sclerosis	Wei, J.; Li, M.; Ye, Z.; Hu, X.; He, X.; Wang, J.; Chen, G.; Zou, C.; Xu, D.; Zhang, H.; Yuan, J.; Zha, Y.	2023	Signal Transduct Target Ther	38086800	10.1038/s41392-023-01713-z
Wilke 2019	https://doi.org/10.1515/cclm-2019-0015	Germany	Hertie Institute for Clinical Brain Research, Tübingen	Correlations between serum and CSF pNfH levels in ALS, FTD and controls: a comparison of three analytical approaches	Wilke, C.; Pujol-Calderón, F.; Barro, C.; Stransky, E.; Blennow, K.; Michalak, Z.; Deuschle, C.; Jeromin, A.; Zetterberg, H.; Schüle, R.; Höglund, K.; Kuhle, J.; Synofzik, M.	2019	Clin Chem Lab Med	31251725	10.1515/cclm-2019-0015
Witzel 2021	https://doi.org/10.1186/s40035-021-00257-y	Germany	Ulm University, German Network for Motor Neuron Diseases, MND-NET site Ulm	Neurofilament light and heterogeneity of disease progression in amyotrophic lateral sclerosis: development and validation of a prediction model to improve interventional trials	Witzel, S.; Frauhammer, F.; Steinacker, P.; Devos, D.; Pradat, P. F.; Meininger, V.; Halbgebauer, S.; Oeckl, P.; Schuster, J.; Anders, S.; Dorst, J.; Otto, M.; Ludolph, A. C.	2021	Transl Neurodegener	34433481	10.1186/s40035-021-00257-y
Witzel 2023	https://doi.org/10.1111/ene.16154	Germany, USA	Rasagiline P2 trial	Longitudinal course of neurofilament light chain levels in amyotrophic lateral sclerosis-insights from a completed randomized controlled trial with rasagiline	Witzel, S.; Statland, J. M.; Steinacker, P.; Otto, M.; Dorst, J.; Schuster, J.; Barohn, R. J.; Ludolph, A. C.	2023	European Journal of Neurology	CN-02629627	10.1111/ene.16154
Witzel 2024	https://doi.org/10.1002/ana.27054	Germany	Ulm University, Swabia ALS Registry	Population-Based Evidence for the Use of Serum Neurofilaments as Individual Diagnostic and Prognostic Biomarkers in Amyotrophic Lateral Sclerosis	Witzel, S.; Huss, A.; Nagel, G.; Rosenbohm, A.; Rothenbacher, D.; Peter, R. S.; Bäzner, H.; Börtlein, A.; Dempewolf, S.; Schabet, M.; Hecht, M.; Kohler, A.; Opherk, C.; Naegele, A.; Sommer, N.; Lindner, A.; Alexudis, C.; Bachhuber, F.; Halbgebauer, S.; Brenner, D.; Ruf, W.; Weiland, U.; Mayer, B.; Schuster, J.; Dorst, J.; Tumani, H.; Ludolph, A. C.	2024	Ann Neurol	39177232	10.1002/ana.27054
Wohnrade 2024	https://doi.org/10.1007/s00415-024-12355-8	Germany	Hannover Medical School	Diagnostic value of neurofilaments in differentiating motor neuron disease from multifocal motor neuropathy	Wohnrade, C.; Seeliger, T.; Gingele, S.; Bjelica, B.; Skripuletz, T.; Petri, S.	2024	J Neurol	38683209	10.1007/s00415-024-12355-8
Wosiski-Kuhn 2019	https://doi.org/10.1212/nxi.0000000000000631	USA	Northeast ALS Consortium (NEALS) Biofluid Repository	IL6 receptor<SUP>358</SUP>Ala variant and trans-signaling are disease modifiers in amyotrophic lateral sclerosis	Wosiski-Kuhn, M.; Robinson, M.; Strupe, J.; Arounleut, P.; Martin, M.; Caress, J.; Cartwright, M.; Bowser, R.; Cudkowicz, M.; Langefeld, C.; Hawkins, G. A.; Milligan, C.	2019	Neurology-Neuroimmunology & Neuroinflammation	WOS:000512988600028	10.1212/nxi.0000000000000631
Wosiski-Kuhn 2021	https://doi.org/10.1080/21678421.2020.1813310	USA	Wake Forest ALS Center, Winston-salem, NC	Interleukin 6 (IL6) level is a biomarker for functional disease progression within IL6R(358)Ala variant groups in amyotrophic lateral sclerosis patients	Wosiski-Kuhn, M.; Caress, J. B.; Cartwright, M. S.; Hawkins, G. A.; Milligan, C.	2021	Amyotroph Lateral Scler Frontotemporal Degener	32924606	10.1080/21678421.2020.1813310
Wu 2020	https://doi.org/10.1007/s10072-020-04292-x	China	Peking University Third Hospital, Beijing	Elevated cerebrospinal fluid homocysteine is associated with blood-brain barrier disruption in amyotrophic lateral sclerosis patients	Wu, Y.; Yang, X.; Li, X.; Wang, H.; Wang, T.	2020	Neurol Sci	32086685	10.1007/s10072-020-04292-x
Xie 2021	https://doi.org/10.3389/fnins.2021.657465	–	GSE153960 dataset. Gene Expression Omnibus (GEO) datasets, publicly available	Novel Insight Into the Role of Immune Dysregulation in Amyotrophic Lateral Sclerosis Based on Bioinformatic Analysis	Xie, Y. Z.; Luo, X. M.; He, H. Q.; Tang, M.	2021	Frontiers in Neuroscience	WOS:000650040800001	10.3389/fnins.2021.657465
Xu 2021	https://doi.org/10.3389/fneur.2021.602663	China	Fujian Medical University, Southeast China	Serum Uric Acid Levels Predict Mortality Risk in Male Amyotrophic Lateral Sclerosis Patients	Xu, L. Q.; Hu, W.; Guo, Q. F.; Xu, G. R.; Wang, N.; Zhang, Q. J.	2021	Front Neurol	33776880	10.3389/fneur.2021.602663
Xu 2024	https://doi.org/10.1016/j.heliyon.2024.e28553	China	Fujian Medical University Union Hospital and Huashan Hospital, Fudan University	Serum cytokines profile changes in amyotrophic lateral sclerosis	Xu, C. Z.; Huan, X.; Luo, S. S.; Zhong, H. H.; Zhao, C. B.; Chen, Y.; Zou, Z. Y.; Chen, S.	2024	Heliyon	38596011	10.1016/j.heliyon.2024.e28553
Xu 2024	https://doi.org/10.1007/s10072-024-07301-5	–	–	Chitinases as a potential diagnostic and prognostic biomarker for amyotrophic lateral sclerosis: a systematic review and meta-analysis	Xu, A.; Luo, Y.; Tang, Y.; Yang, F.; Gao, X.; Qiao, G.; Zhu, X.; Zhou, J.	2024	Neurol Sci	38194198	10.1007/s10072-024-07301-5
Yamada 2021	https://doi.org/10.1136/jnnp-2020-324615	Japan	Nagoya University	Ratio of urinary N-terminal titin fragment to urinary creatinine is a novel biomarker for amyotrophic lateral sclerosis	Yamada, S.; Hashizume, A.; Hijikata, Y.; Ito, D.; Kishimoto, Y.; Iida, M.; Koike, H.; Hirakawa, A.; Katsuno, M.	2021	J Neurol Neurosurg Psychiatry	33737450	10.1136/jnnp-2020-324615
Yang 2020	https://doi.org/10.1007/s10072-020-04416-3	China	Guangdong Provincial Hospital of Chinese Medicine	Cerebrospinal fluid MFG-E8 as a promising biomarker of amyotrophic lateral sclerosis	Yang, B.; Wu, Y.; Wang, Y.; Yang, H.; Du, B.; Di, W.; Xu, X.; Shi, X.	2020	Neurol Sci	32338335	10.1007/s10072-020-04416-3
Yang 2023	https://doi.org/10.3390/brainsci13111531	China	Second Hospital of Hebei Medical University	Rab Geranylgeranyltransferase Subunit Beta as a Potential Indicator to Assess the Progression of Amyotrophic Lateral Sclerosis	Yang, J.; Xin, C.; Huo, J.; Li, X.; Dong, H.; Liu, Q.; Li, R.; Liu, Y.	2023	Brain Sci	38002490	10.3390/brainsci13111531
Yang 2023	https://doi.org/10.3389/fneur.2023.1289467	China	Second Hospital of Hebei Medical University	Eosinophils at diagnosis are elevated in amyotrophic lateral sclerosis	Yang, J.; Liu, T.; Zhang, L.; Li, X.; Du, F. P.; Liu, Q.; Dong, H.; Liu, Y.	2023	Front Neurol	38187158	10.3389/fneur.2023.1289467
Yang 2024	https://doi.org/10.1007/s00415-024-12222-6	China	West China Hospital, Sichuan University	Genome-wide DNA methylation analysis related to ALS patient progression and survival	Yang, T.; Li, C.; Wei, Q.; Pang, D.; Cheng, Y.; Huang, J.; Lin, J.; Xiao, Y.; Jiang, Q.; Wang, S.; Shang, H.	2024	J Neurol	38372747	10.1007/s00415-024-12222-6
Yang 2025	https://doi.org/10.3389/fnins.2024.1514554	China	The Second Hospital of Hebei Medical University, Shijiazhuang, Hebei, China	Cortical thickness correlated with peripheral inflammatory cytokines in amyotrophic lateral sclerosis	Yang, J.; Li, W. Y.; Tian, M.; Zhang, L.; Du, F. P.; Li, X.; Liu, Q.; Li, R.; Li, Z. Z.; Dong, H.; Liu, Y. L.	2025	Frontiers in Neuroscience	WOS:001400541600001	10.3389/fnins.2024.1514554
Ye 2020	https://doi.org/10.1016/j.jns.2020.116756	China	Second Affiliated Hospital, Key Laboratory of Medical Neurobiology of Zhejiang Province, Zhejiang University School of Medicine, Hangzhou, China	The discriminative capacity of CSF β-amyloid 42 and Tau in neurodegenerative diseases in the Chinese population	Ye, Ling-Qi; Li, Xiao-Yan; Zhang, Yan-Bin; Cheng, Hong-Rong; Ma, Yin; Chen, Dian-Fu; Tao, Qing-Qing; Li, Hong-Lei; Wu, Zhi-Ying	2020	Journal of the Neurological Sciences	2020-28923-001	10.1016/j.jns.2020.116756
Yildiz 2022	https://doi.org/10.3390/ijms23063370	UK	Cohort from the ALS biomarkers study(REC reference 09/H0703/27), London, UK	The Expression of Active CD11b Monocytes in Blood and Disease Progression in Amyotrophic Lateral Sclerosis	Yildiz, O.; Schroth, J.; Lombardi, V.; Pucino, V.; Bobeva, Y.; Yip, P. K.; Schmierer, K.; Mauro, C.; Tree, T.; Henson, S. M.; Malaspina, A.	2022	Int J Mol Sci	35328793	10.3390/ijms23063370
Yildiz 2023	https://doi.org/10.1212/nxi.0000000000200042	UK	ALS Biomarker study, AMBRoSIA study	Senescent-like Blood Lymphocytes and Disease Progression in Amyotrophic Lateral Sclerosis	Yildiz, O.; Schroth, J.; Tree, T.; Turner, M. R.; Shaw, P. J.; Henson, S. M.; Malaspina, A.	2023	Neurol Neuroimmunol Neuroinflamm	36323511	10.1212/nxi.0000000000200042
Yildiz 2025	https://doi.org/10.1093/braincomms/fcae402	UK & Australia	AMBRoSIA	Lipid-mediated resolution of inflammation and survival in amyotrophic lateral sclerosis	Yildiz, O.; Hunt, G. P.; Schroth, J.; Dhillon, G.; Spargo, T. P.; Al-Chalabi, A.; Koks, S.; Turner, M. R.; Shaw, P. J.; Henson, S. M.; Iacoangeli, A.; Malaspina, A.	2025	Brain Commun	39816195	10.1093/braincomms/fcae402
Zecca 2022	https://doi.org/10.1111/jcmm.17232	Italy	Apulia region, SLAP registry	Role of plasma phosphorylated neurofilament heavy chain (pNfH) in amyotrophic lateral sclerosis	Zecca, C.; Dell'Abate, M. T.; Pasculli, G.; Capozzo, R.; Barone, R.; Arima, S.; Pollice, A.; Brescia, V.; Tortelli, R.; Logroscino, G.	2022	J Cell Mol Med	35715961	10.1111/jcmm.17232
Zeinali 2024	https://doi.org/10.32598/bcn.2021.3423.1	Iran	Tehran, Iran University of Medical Sciences	Evaluation of Relationship Between Laboratory, Electrodiagnostic, and Functional Parameters in Patients With Amyotrophic Lateral Sclerosis; A Cross Sectional Study	Zeinali, M.; Almasi Dooghaee, M.; Ziaee, M.; Haghi Ashtiani, B.	2024	Basic Clin Neurosci	39553255	10.32598/bcn.2021.3423.1
Zhang 2019	https://doi.org/10.1002/jbio.201900012	China	First Affiliated Hospital of Fujian Medical University	Prognostic analysis of amyotrophic lateral sclerosis based on clinical features and plasma surface-enhanced Raman spectroscopy	Zhang, Q. J.; Chen, Y.; Zou, X. H.; Hu, W.; Lin, X. L.; Feng, S. Y.; Chen, F.; Xu, L. Q.; Chen, W. J.; Wang, N.	2019	Journal of Biophotonics	WOS:000480614900014	10.1002/jbio.201900012
Zhang 2020	https://doi.org/10.1002/acn3.51194	China	First Affiliated Hospital of Fujian Medial University	Biomarkers in cerebrospinal fluid for amyotrophic lateral sclerosis phenotypes	Zhang, Q. J.; Chen, Y.; Zou, X. H.; Hu, W.; Ye, M. L.; Guo, Q. F.; Lin, X. L.; Feng, S. Y.; Wang, N.	2020	Ann Clin Transl Neurol	32951348	10.1002/acn3.51194
Zhang 2020	https://doi.org/10.1007/s00401-020-02131-z	Canada, China	University of Toronto, Sunnybrook Health Sciences Centre, Canada. Tongji University, Shanghai.	DNA methylation age acceleration is associated with ALS age of onset and survival	Zhang, Ming; McKeever, Paul M.; Xi, Zhengrui; Moreno, Danielle; Sato, Christine; Bergsma, Tessa; McGoldrick, Philip; Keith, Julia; Robertson, Janice; Zinman, Lorne; Rogaeva, Ekaterina	2020	Acta Neuropathologica	2020-29503-003	10.1007/s00401-020-02131-z
Zhang 2022	https://doi.org/10.3389/fneur.2022.833507	China	Peking University Third Hospital, Beijing	Serum Neurofilament Light Chain Levels May Be a Marker of Lower Motor Neuron Damage in Amyotrophic Lateral Sclerosis	Zhang, L. J.; Ji, T.; Wu, C. J.; Zhang, S.; Tang, L.; Zhang, N.; Liu, X. Y.; Fan, D. S.	2022	Frontiers in Neurology	WOS:000766881400001	10.3389/fneur.2022.833507
Zhao 2020	https://doi.org/10.1016/j.jns.2020.116840	China	Chinese PLA General Hospital	The increase in CSF total protein and immunoglobulins in Chinese patients with sporadic amyotrophic lateral sclerosis: A retrospective study	Zhao, X.; Yang, F.; Wang, H.; Cui, F.; Li, M.; Sun, B.; Li, Y.; Sun, Q.; He, Z.; Li, Y.; Huang, X.	2020	J Neurol Sci	32388062	10.1016/j.jns.2020.116840
Zhou 2021	https://doi.org/10.3389/fneur.2021.712245	–	–	Role of Blood Neurofilaments in the Prognosis of Amyotrophic Lateral Sclerosis: A Meta-Analysis	Zhou, Y. N.; Chen, Y. H.; Dong, S. Q.; Yang, W. B.; Qian, T.; Liu, X. N.; Cheng, Q.; Wang, J. C.; Chen, X. J.	2021	Front Neurol	34690913	10.3389/fneur.2021.712245
Zhou 2023	https://doi.org/10.1002/acn3.51836	China	Xiangya Hospital of Central South University	Biomarkers in cerebrospinal fluid for amyotrophic lateral sclerosis phenotypes	Zhou, J.; Zeng, Q.; Liao, Q.; Niu, Q.; Gu, W.; Su, D.; Li, S.; Xiao, B.; Bi, F.	2023	Ann Clin Transl Neurol	37350306	10.1002/acn3.51836
Zhu 2019	https://doi.org/10.1007/s12031-019-01411-y	Sweden	Umeå University Hospital	Targeted Multiple Reaction Monitoring Analysis of CSF Identifies UCHL1 and GPNMB as Candidate Biomarkers for ALS	Zhu, S.; Wuolikainen, A.; Wu, J.; Öhman, A.; Wingsle, G.; Moritz, T.; Andersen, P. M.; Forsgren, L.; Trupp, M.	2019	J Mol Neurosci	31721001	10.1007/s12031-019-01411-y
Zhu 2024–1	https://doi.org/10.1007/s10072-023-06957-9	China	Chinese PLA General Hospital	Serum Cystatin C is a potential biomarker for predicting amyotrophic lateral sclerosis survival	Zhu, Y.; Huo, Y.; Bai, J.; Li, M.; Wang, H.; Wang, J.; Huang, X.	2024	Neurol Sci	37548757	10.1007/s10072-023-06957-9
Zhu 2024–2	https://doi.org/10.1002/jcsm.13618	China	Beijing, Beijing Tiantan Hospital, Capital Medical University, Chinese PLA General Hospital	Prognostic Value of Systemic Inflammation, Nutritional Status and Sarcopenia in Patients With Amyotrophic Lateral Sclerosis	Zhu, Y.; Zhang, Y.; Li, M.; Bai, J.; Wang, H.; Pang, X.; Du, R.; Wang, J.; Huang, X.	2024	J Cachexia Sarcopenia Muscle	39449162	10.1002/jcsm.13618
Zucchi 2024	https://doi.org/10.3389/fimmu.2024.1508974	Italy	RAP-ALS clinical trial	Tregs levels and phenotype modifications during Amyotrophic Lateral Sclerosis course	Zucchi, E.; Banchelli, F.; Simonini, C.; De Biasi, S.; Martinelli, I.; Gianferrari, G.; Lo Tartaro, D.; Cossarizza, A.; D'Amico, R.; Mandrioli, J.	2024	Front Immunol	39845951	10.3389/fimmu.2024.1508974
deLuna 2023	https://doi.org/10.1212/nxi.0000000000200072	Spain	Sant Pau, MND Clinic at Hospital de la Santa Creu i Sant Pau	Neuroinflammation-Related Proteins NOD2 and Spp1 Are Abnormally Upregulated in Amyotrophic Lateral Sclerosis	de Luna, N.; Carbayo, Á; Dols-Icardo, O.; Turon-Sans, J.; Reyes-Leiva, D.; Illan-Gala, I.; Jericó, I.; Pagola-Lorz, I.; Lleixà, C.; Querol, L.; Rubio-Guerra, S.; Alcolea, D.; Fortea, J.; Lleó, A.; Cortés-Vicente, E.; Rojas-Garcia, R.	2023	Neurol Neuroimmunol Neuroinflamm	36460480	10.1212/nxi.0000000000200072
Álvarez-Sánchez 2025	https://doi.org/10.1186/s12974-025-03347-0	Spain	Hospital de la Santa Creu i Sant Pau, Barcelona	Single-cell RNA sequencing highlights the role of distinct natural killer subsets in sporadic amyotrophic lateral sclerosis	Álvarez-Sánchez, E.; Carbayo, Á; Valle-Tamayo, N.; Muñoz, L.; Aumatell, J.; Torres, S.; Rubio-Guerra, S.; García-Castro, J.; Selma-González, J.; Alcolea, D.; Turon-Sans, J.; Lleó, A.; Illán-Gala, I.; Fortea, J.; Rojas-García, R.; Dols-Icardo, O.	2025	J Neuroinflammation	39849490	10.1186/s12974-025-03347-0

## Sheet: Diagnostic
Study	FluidType	ReportedFluid	TargetBiomarker	Model	AssayMethod	ALS_setting_primary	ALS_setting_secondary	Control	ControlSetting	SampleSize_ALS	SampleSize_Con	ALS_gender(male)	Con_gender(male)	cases_with_FH	genetic_cases	ALS_age_mean	ALS_age_sd	ALS_age_median	ALS_age_1Q	ALS_age_3Q	Con_age_mean	Con_age_SD	Con_age_median	Con_age_1Q	Con_age_3Q	Sensitivity	Sens_lowerCI	Sens_upperCI	Specificity	Spe_lowerCI	Spe_upperCI	AUC	AUC_lowerCI	AUC_upperCI	Mean_ALS	SD_ALS	SE_ALS	Med_ALS	Q1_ALS	Q3_ALS	Mean_Con	SD_Con	SE_Con	Med_Con	Q1_Con	Q3_Con	meanFRSR_baseline	SD_FRSR_baseline	medFRSR_baseline
Abbasi 2024	blood	blood	leptin, adiponectin, and ghrelin			NA (systematic review)
Abu-Rumeileh 2020	CSF	CSF	NfL		ELISA	revised_El_Escorial_2000	all (excluding suspected)	ALSmimics	initially suspected	80	46	38	31	19	14	62.21	12.41				62.37	11.93				0.917			0.913			0.922	0.891	0.953				5250	3339	8750				873	450	1309	39	6
Abu-Rumeileh 2020	CSF	CSF	NfL		ELISA	revised_El_Escorial_2000	all (excluding suspected)	HC	age- and sex-matched individuals with no clinical or neuroradiological evidence of central nervous system diseases. Their CSF biomarker levels (p-tau/Aβ42 and t-tau/Aβ42) were within normal ranges​.	80	43	38	22	19	14	62.21	12.41				63.93	10.6				0.963			0.977			0.981	0.97	0.992				5250	3339	8750				574	416	775	39	6
Abu-Rumeileh 2020	CSF	CSF	t-tau		ELISA	revised_El_Escorial_2000	all (excluding suspected)	ALSmimics	initially suspected	80	46	38	31	19	14	62.21	12.41				62.37	11.93				0.575			0.565			0.63	0.579	0.681				254	186	364				206	159	164
Abu-Rumeileh 2020	CSF	CSF	t-tau		ELISA	revised_El_Escorial_2000	all (excluding suspected)	HC	age- and sex-matched individuals with no clinical or neuroradiological evidence of central nervous system diseases. Their CSF biomarker levels (p-tau/Aβ42 and t-tau/Aβ42) were within normal ranges​.	80	43	38	22	19	14	62.21	12.41				63.93	10.6				0.75			0.628			0.736	0.69	0.782				254	186	364				173	138	219
Abu-Rumeileh 2020	CSF	CSF	p-tau181		ELISA	revised_El_Escorial_2000	all (excluding suspected)	ALSmimics	initially suspected	80	46	38	31	19	14	62.21	12.41				62.37	11.93																39	28	49				39	32	46
Abu-Rumeileh 2020	CSF	CSF	p-tau181		ELISA	revised_El_Escorial_2000	all (excluding suspected)	HC	age- and sex-matched individuals with no clinical or neuroradiological evidence of central nervous system diseases. Their CSF biomarker levels (p-tau/Aβ42 and t-tau/Aβ42) were within normal ranges​.	80	43	38	22	19	14	62.21	12.41				63.93	10.6																39	28	49				39	27	44
Abu-Rumeileh 2020	CSF	CSF	p-tau/t-tau		ELISA	revised_El_Escorial_2000	all (excluding suspected)	ALSmimics	initially suspected	80	46	38	31	19	14	62.21	12.41				62.37	11.93				0.696			0.712			0.75	0.704	0.796				0.144	0.117	0.18				0.189	0.16	0.217
Abu-Rumeileh 2020	CSF	CSF	p-tau/t-tau		ELISA	revised_El_Escorial_2000	all (excluding suspected)	HC	age- and sex-matched individuals with no clinical or neuroradiological evidence of central nervous system diseases. Their CSF biomarker levels (p-tau/Aβ42 and t-tau/Aβ42) were within normal ranges​.	80	43	38	22	19	14	62.21	12.41				63.93	10.6				0.767			0.687			0.813	0.774	0.852				0.144	0.117	0.18				0.201	0.166	0.231
Abu-Rumeileh 2020	CSF	CSF	YKL40		ELISA	revised_El_Escorial_2000	all (excluding suspected)	ALSmimics	initially suspected	80	46	38	31	19	14	62.21	12.41				62.37	11.93				0.725			0.63			0.74	0.692	0.788				253	193	327				154	119	228	39	6
Abu-Rumeileh 2020	CSF	CSF	YKL40		ELISA	revised_El_Escorial_2000	all (excluding suspected)	HC	age- and sex-matched individuals with no clinical or neuroradiological evidence of central nervous system diseases. Their CSF biomarker levels (p-tau/Aβ42 and t-tau/Aβ42) were within normal ranges​.	80	43	38	22	19	14	62.21	12.41				63.93	10.6				0.813			0.907			0.879	0.845	0.913				253	193	327				136	104	162	39	6
Abu-Rumeileh 2020	CSF	CSF	CHIT1		ELISA	revised_El_Escorial_2000	all (excluding suspected)	ALSmimics	initially suspected	80	46	38	31	19	14	62.21	12.41				62.37	11.93				0.838			0.652			0.796	0.756	0.836				6572	2508	19050				1387	902	2959	39	6
Abu-Rumeileh 2020	CSF	CSF	CHIT1		ELISA	revised_El_Escorial_2000	all (excluding suspected)	HC	age- and sex-matched individuals with no clinical or neuroradiological evidence of central nervous system diseases. Their CSF biomarker levels (p-tau/Aβ42 and t-tau/Aβ42) were within normal ranges​.	80	43	38	22	19	14	62.21	12.41				63.93	10.6				0.8			0.762			0.817	0.778	0.856				6572	2508	19050				1374	753	2440	39	6
Abu-Rumeileh 2020	CSF	CSF	CHIT1_WT_Het		ELISA	revised_El_Escorial_2000	all (excluding suspected)	ALSmimics	initially suspected	73	45										62.37	11.93				0.877			0.682			0.862	0.828	0.896				8088	3526	21200				1504	990	2998
Abu-Rumeileh 2020	CSF	CSF	CHIT1_WT_Het		ELISA	revised_El_Escorial_2000	all (excluding suspected)	HC	age- and sex-matched individuals with no clinical or neuroradiological evidence of central nervous system diseases. Their CSF biomarker levels (p-tau/Aβ42 and t-tau/Aβ42) were within normal ranges​.	73	41										63.93	10.6				0.877			0.756			0.893	0.863	0.923				8088	3526	21200				1382	762	2472
Abu-Rumeileh 2025	blood	serum	p-tau181		Simoa, serum	revised_El_Escorial_2000	all (excluding suspected)	NonND	Non-neurodegenerative (A-T-N-) disease controls comprised subjects lacking any clinical, neuroradiological and CSF evidence of neurodegenerative disease.	152	99	102	49		11	62.34	11.63				61.11	13.84										0.807	0.78	0.834				3	1.6	4.7				1.1	0.8	1.7
Abu-Rumeileh 2025	blood	serum	p-tau217		Simoa, serum	revised_El_Escorial_2000	all (excluding suspected)	NonND	Non-neurodegenerative (A-T-N-) disease controls comprised subjects lacking any clinical, neuroradiological and CSF evidence of neurodegenerative disease.	152	99	102	49		11	62.34	11.63				61.11	13.84										0.818	0.792	0.844				0.37	0.19	0.55				0.14	0.11	0.2
Abu-Rumeileh 2025	blood	serum	t-tau		Simoa, serum	revised_El_Escorial_2000	all (excluding suspected)	NonND	Non-neurodegenerative (A-T-N-) disease controls comprised subjects lacking any clinical, neuroradiological and CSF evidence of neurodegenerative disease.	152	99	102	49		11	62.34	11.63				61.11	13.84										0.531	0.49	0.572				0.139	0.078	0.202				0.116	0.058	0.206
Abu-Rumeileh 2025	blood	serum	NfL		Ella, serum	revised_El_Escorial_2000	all (excluding suspected)	NonND	Non-neurodegenerative (A-T-N-) disease controls comprised subjects lacking any clinical, neuroradiological and CSF evidence of neurodegenerative disease.	152	99	102	49		11	62.34	11.63				61.11	13.84																120	70.5	184.3				22.2	13	34.8
Abu-Rumeileh 2025	CSF	CSF	p-tau181		Simoa	revised_El_Escorial_2000	all (excluding suspected)	NonND	Non-neurodegenerative (A-T-N-) disease controls comprised subjects lacking any clinical, neuroradiological and CSF evidence of neurodegenerative disease.	127	99		49		11						61.11	13.84																29.5	20.8	39.5				28.5	23	39.6
Abu-Rumeileh 2025	CSF	CSF	NfH		Ella	revised_El_Escorial_2000	all (excluding suspected)	NonND	Non-neurodegenerative (A-T-N-) disease controls comprised subjects lacking any clinical, neuroradiological and CSF evidence of neurodegenerative disease.	127	99		49		11						61.11	13.84																8504	4351	13877				1048	754	1497
Agah 2024			Neurofilaments, T-Tau, P-Tau, and Abeta-42			NA (systematic review)
Agnello 2021	CSF	CSF	p-tau181		CLEIA	revised_El_Escorial_2000	not specified	ALSmimics	CM,IBM,Motor Neuropathy,Muscular Dystrophy,HSP,Ideopathic Polyneuropathy,	197	56	108	36					65	61	70			65	56	73	0.868	81.3	91.2	0.304	17.7	45.8	0.57	0.5	0.63				27.3	20.9	35.6				25	16.7	35.2			38
Agnello 2021	CSF	CSF	p-tau181		CLEIA	revised_El_Escorial_2000	not specified	DC	Amyloidosis,BiopolarD,BrainTumor,NPH,VascularEncephalopathy,MS,ConvulsionDisorder,TrigeminalNeuralagia	197	35	108	19					65	61	70			67	54	74	0.797	73.4	85.1	0.414	23.5	61.1	0.59	0.53	0.63				27.3	20.9	35.6				23	17.5	31.5			38
Agnello 2021	CSF	CSF	t-tau		CLEIA	revised_El_Escorial_2000	not specified	ALSmimics	CM,IBM,Motor Neuropathy,Muscular Dystrophy,HSP,Ideopathic Polyneuropathy,	197	56	108	36					65	61	70			65	56	73	0.766	70.1	82.4	0.527	38.8	66.3	0.65	0.58	0.71				246	168	335				157	116	260			38
Agnello 2021	CSF	CSF	t-tau		CLEIA	revised_El_Escorial_2000	not specified	DC	Amyloidosis,BiopolarD,BrainTumor,NPH,VascularEncephalopathy,MS,ConvulsionDisorder,TrigeminalNeuralagia	197	35	108	19					65	61	70			67	54	74	0.731	66.3	79.2	0.688	50	83.9	0.73	0.67	0.79				246	168	335				119	65	219			38
Agnello 2021	CSF	CSF	p-tau/t-tau		CLEIA	revised_El_Escorial_2000	not specified	ALSmimics	CM,IBM,Motor Neuropathy,Muscular Dystrophy,HSP,Ideopathic Polyneuropathy,	197	56	108	36					65	61	70			65	56	73	0.802	73.9	85.5	0.767	57.7	90.1	0.78	0.72	0.83				0.118	0.099	0.144				0.169	0.128	0.229
Agnello 2021	CSF	CSF	p-tau/t-tau		CLEIA	revised_El_Escorial_2000	not specified	DC	Amyloidosis,BiopolarD,BrainTumor,NPH,VascularEncephalopathy,MS,ConvulsionDisorder,TrigeminalNeuralagia	197	35	108	19					65	61	70			67	54	74	0.827	76.7	87.7	0.857	67.3	96	0.86	0.81	0.91				0.118	0.099	0.144				0.199	0.155	0.29
Ahmed 2019	blood	serum	NPY		ELISA, serum	EFNS guidelines on the clinical management of amyotrophic lateral sclerosis (MALS) 2012 EJN	probable	HC	recruited from a panel of volunteers and were age- and education-matched and scored above 88/100 on the Addenbrooke’s Cognitive Examination-Revised	36	30	26	17			56.1	11.5				66.5	13.8													52.7	18.2					39.5	8.2
Ahmed 2019	blood	serum	NPY		ELISA, serum	EFNS guidelines on the clinical management of amyotrophic lateral sclerosis (MALS) 2012 EJN	probable	ALScog vs HC	recruited from a panel of volunteers and were age- and education-matched and scored above 88/100 on the Addenbrooke’s Cognitive Examination-Revised	26	30	20	17			62.3	10.3				66.5	13.8													45.4	15.7					39.5	8.2
Ahmed 2019	blood	serum	Leptin		ELISA, serum	EFNS guidelines on the clinical management of amyotrophic lateral sclerosis (MALS) 2012 EJN	probable	HC	recruited from a panel of volunteers and were age- and education-matched and scored above 88/100 on the Addenbrooke’s Cognitive Examination-Revised	36	30	26	17			56.1	11.5				66.5	13.8													10.548	8.819					5.994	3.723
Ahmed 2019	blood	serum	Leptin		ELISA, serum	EFNS guidelines on the clinical management of amyotrophic lateral sclerosis (MALS) 2012 EJN	probable	ALScog vs HC	recruited from a panel of volunteers and were age- and education-matched and scored above 88/100 on the Addenbrooke’s Cognitive Examination-Revised	26	30	20	17			62.3	10.3				66.5	13.8													13.312	15.032					5.994	3.723
Alarcan 2021	CSF	CSF	KYN		LC/MS, UHPLC	revised_El_Escorial_2000	not specified	DC	subjects with other neurologic diseases, mostly neuropathy without etiology or iatrogenic (n = 36), chronic inflammatory demyelinating polyradiculoneuropathies (n = 3), or neuropathies associated with dysglobulinemia (n = 3)	40	42					64.4	12.5				68	12.43													44.5	24					56.7	22.1					39.8	5.3
Alarcan 2021	CSF	CSF	KYNA		LC/MS, UHPLC	revised_El_Escorial_2000	not specified	DC	subjects with other neurologic diseases, mostly neuropathy without etiology or iatrogenic (n = 36), chronic inflammatory demyelinating polyradiculoneuropathies (n = 3), or neuropathies associated with dysglobulinemia (n = 3)	40	42					64.4	12.5				68	12.43													1.1	1.4					1.7	1.7
Alarcan 2021	CSF	CSF	KYNA		LC/MS, UHPLC	revised_El_Escorial_2000	not specified	DC	subjects with other neurologic diseases, mostly neuropathy without etiology or iatrogenic (n = 36), chronic inflammatory demyelinating polyradiculoneuropathies (n = 3), or neuropathies associated with dysglobulinemia (n = 3)	40	42					64.4	12.5				68	12.43													27.1	18.9					34.6	20.1
Alarcan 2022	blood	serum	MODEL	ApoA1, IL7,IL8,Calprotectin,IL10	Bio-Plex and COBAS 8000 analyzer, serum	revised_El_Escorial_2000	probable or definite	DC	various disease (tableS1)	25	23	13	10			68.5	8.7				72.8	12				0.9	80	100	0.78	68	88	0.951	0.829	1
Alqarni 2022			VGF		ELISA and SELDI-MS	NA (systematic review)
An 2024	blood	plasma	TDP43		MSD-ECL, plasma	not specified		HC	"healthy controls"	101	115																								404	243.556	24.2347				5131	3099.51	289.031
An 2024	blood	serum	TDP43		MSD-ECL, serum	not specified		HC	"healthy controls"	101	115																								477	366.615	36.4796				948	938.333	87.5
Andrés-Benito 2020	CSF	CSF	CXCL12		ELISA	Awaji_El_Escorial_2009	not specified	HC	age-matched, 1st Cohort	43	36	14	15	0		61	10.8				67	12.9				0.7692			0.9355			0.896	0.821	0.968	593	33.08					305	21.5
Andrés-Benito 2020	CSF	CSF	CXCL12		ELISA	Awaji_El_Escorial_2009	not specified	HC	age-matched, 2nd Cohort	65	44	38	18	0		66	12.3				68	9.7				0.9			0.775			0.922	0.8738	0.9708	662.6	24.85					307.4	22.91
Apostolo 2025	blood	serum	Gas6		ELISA, serum	revised_El_Escorial_2000	probable or definite	HC	Age- and sex-matched healthy controls without neurological disease	65	27	40			17			64.69	53.64	70.79																		12.54	10.82	15.82
Ashrafzadeh-Kian 2024	blood	plasma	NfL		Simoa, plasma	not specified		MS	Multiple sclerosis (MS)	18	39							57	47	67															94.5	59.7433	14.0816				12.2	10.8332	1.73469
Ashrafzadeh-Kian 2024	blood	plasma	NfL		Elecsys, plasma	not specified		MS	Multiple sclerosis (MS)	18	39							57	47	67															14.7	12.8794	3.03571				1.95	1.11518	0.178571
Ashrafzadeh-Kian 2024	blood	plasma	NfL		Atellica, plasma	not specified		MS	Multiple sclerosis (MS)	18	39							57	47	67															87.4	63.2067	14.898				13.3	8.12487	1.30102
Ashrafzadeh-Kian 2024	blood	plasma	NfL		Lumipulse, plasma	not specified		MS	Multiple sclerosis (MS)	18	39							57	47	67															99.9	83.8787	19.7704				14.2	8.12487	1.30102
Ashton 2021	blood	plasma	NfL		Simoa, plasma	not specified		HC	KCL cohort	50		37				62.2	12.5															0.99	0.98	0.99
Banack 2024	blood	plasma	MODEL	combined 8 miRNA Signature (miR-199a-3p, miR-4454, miR-10b-5p, miR-151a-5p, miR-199a-5p, miR-151a-3p, miR-146a-5p, miR-29b-3p)	qPCR SYBR, plasma			HC	Selection of these healthy controls was chosen to match the gender and age characteristics of the CDC ALS cohort where possible	119	150	72	110	3												0.96			0.97			0.98
Baumgartner 2023	CSF	CSF	pNfH		ELISA	revised_El_Escorial_2015	patients with only LMN-isolated lesion in≥2 regions were also included	MND vs DC	myelo-/radiculopathy and CIDP and MMN, CIAP, polyneuropathy of defined etiology, MG, myopathy, functional disorder	71	93	37	57					59	27	81						0.817	73.2	90.1	0.86	78.5	92.5	0.885	0.832	0.938				2660
Baumgartner 2023	blood	serum	pNfH		ELISA, serum	revised_El_Escorial_2015	patients with only LMN-isolated lesion in≥2 regions were also included	MND vs DC	myelo-/radiculopathy and CIDP and MMN, CIAP, polyneuropathy of defined etiology, MG, myopathy, functional disorder	62	62							59	27	81						0.613	48.4	72.6	0.645	53.2	75.8	0.65	0.553	0.746				59
Baumgartner 2023	CSF	CSF	NfL		ELISA	revised_El_Escorial_2015	patients with only LMN-isolated lesion in≥2 regions were also included	MND vs DC	myelo-/radiculopathy and CIDP and MMN, CIAP, polyneuropathy of defined etiology, MG, myopathy, functional disorder	71	93	37	57					59	27	81						0.831	74.7	90.1	0.903	83.9	95.7	0.892	0.839	0.946				4730
Baumgartner 2023	CSF	CSF	Qalb		ELISA	revised_El_Escorial_2015	patients with only LMN-isolated lesion in≥2 regions were also included	MND vs DC	myelo-/radiculopathy and CIDP and MMN, CIAP, polyneuropathy of defined etiology, MG, myopathy, functional disorder	71	93	37	57					59	27	81																		5.8
Behzadi 2021	CSF	CSF	NfL		ELISA	Awaji_El_Escorial_2009	not specified	ALSmimics	other MNDs (n=13), neuropathies & myelopathies (n=24) and myopathies (n=7)	234	44	124			59	63.7	13				64.1	12.1				0.803			0.818			0.805	0.719	0.891				4363	2813	7135				1205	758	2234			42
Behzadi 2021	CSF	CSF	pNfH		ELISA	Awaji_El_Escorial_2009	not specified	ALSmimics	other MNDs (n=13), neuropathies & myelopathies (n=24) and myopathies (n=7)	234	44	124			59	63.7	13				64.1	12.1				0.827			0.833			0.874	0.803	0.944				16955	9313	25707				3651	2695	5993			42
Behzadi 2021	blood	plasma	NfL		Simoa, plasma	Awaji_El_Escorial_2009	not specified	ALSmimics	other MNDs (n=13), neuropathies & myelopathies (n=24) and myopathies (n=7)	234	44	124			59	63.7	13				64.1	12.1				0.764			0.833			0.833	0.756	0.91				156	99	236				43	25	80
Benatar 2020	blood	serum	NfL		Simoa, serum	revised_El_Escorial_2000	probable or definite	PMA		229	11	134	8		37	60.1	11.8				56.8	11.6																17						7
Benatar 2020	blood	serum	pNfH		Simoa, serum	revised_El_Escorial_2000	probable or definite	PMA		229	11	134	8		37	60.1	11.8				56.8	11.6																67						27
Benatar 2020	blood	serum	NfL		Simoa, serum	revised_El_Escorial_2000	probable or definite	PLS		229	20	134	8		37	60.1	11.8				56.8	11.6																17						10
Benatar 2020	blood	serum	pNfH		Simoa, serum	revised_El_Escorial_2000	probable or definite	PLS		229	20	134	8		37	60.1	11.8				56.8	11.6																67						30
Benatar 2024	blood	serum	NfL		Simoa, serum	El_Escorial_1994	all classifications			203		112			24	57.1	12
Benatar 2024	blood	serum	pNfH		Simoa, serum	El_Escorial_1994	all classifications			203		112			24	57.1	12
Benatar 2024	blood	serum	UA		Roche Cobas C, serum	El_Escorial_1994	all classifications			203		112			24	57.1	12
Benatar 2024	blood	serum	Creatinine		Roche Cobas C, serum	El_Escorial_1994	all classifications			203		112			24	57.1	12
Benatar 2024	blood	serum	Albumin		Roche Cobas C, serum	El_Escorial_1994	all classifications			203		112			24	57.1	12
Benatar 2024	blood	serum	CRP		Roche Cobas C, serum	El_Escorial_1994	all classifications			203		112			24	57.1	12
Benatar 2024	blood	plasma	miR-181ab		RNAseq, plasma	El_Escorial_1994	all classifications			203		112			24	57.1	12
Benatar 2024 (NfL covariate)	blood	serum	pNfH		Simoa, serum	El_Escorial_1994	all classifications			203		112			24	57.1	12
Benatar 2024 (NfL covariate)	blood	serum	UA		Roche Cobas C, serum	El_Escorial_1994	all classifications			203		112			24	57.1	12
Benatar 2024 (NfL covariate)	blood	serum	Creatinine		Roche Cobas C, serum	El_Escorial_1994	all classifications			203		112			24	57.1	12
Benatar 2024 (NfL covariate)	blood	serum	Albumin		Roche Cobas C, serum	El_Escorial_1994	all classifications			203		112			24	57.1	12
Benatar 2024 (NfL covariate)	blood	serum	CRP		Roche Cobas C, serum	El_Escorial_1994	all classifications			203		112			24	57.1	12
Benatar 2024 (NfL covariate)	blood	plasma	miR-181ab		RNAseq, plasma	El_Escorial_1994	all classifications			203		112			24	57.1	12
Bereman 2020	blood	plasma	MODEL	creatine, creatinine, methylhistidine, Histidine, Proline, Dihydrothymine	CZE-MS, plasma	revised_El_Escorial_2000	not specified	HC	deemed to be healthy					0				65.3	57.75	72.85						0.8	0.71	0.89	0.78	0.68	0.88	0.85	0.79	0.91
Beyer 2021	CSF	CSF	TDP43 misfolding		immuno-infrared sensor technology​	revised_El_Escorial_2000	not specified	PD	PD	36	30	14	20			66	10				69	13				0.89			0.77			0.85			1639.5	2.6					1651.5	7.7					38	7
Beyer 2021	CSF	CSF	TDP43 misfolding		immuno-infrared sensor technology​	revised_El_Escorial_2000	not specified	DC	other neurological disease	36	24	14	13			66	10				65	17				0.89			0.83			0.93			1639.5	2.6					1646	5.5					38	7
Bhai 2025	blood	plasma	NfL		Simoa, plasma	revised_El_Escorial_2000	all (excluding suspected)			89		60
Bridel 2019	CSF	CSF	NfL			NA (systematic review)
Brodovitch 2021	blood	serum	NfL		R-PLEX, serum	revised_El_Escorial_2000	definite	IPN	Infammatory Peripheral Neuropathies	60	43	38	27			66	11				60	15				0.7458			0.907			0.84			512.4	417.4					176.7	163.6
Brodovitch 2021	CSF	CSF	NfL		R-PLEX	revised_El_Escorial_2000	definite	IPN	Infammatory Peripheral Neuropathies	20	17	17	7			66	11				61	14				0.875			0.9412			0.87			43257	34120					11196	26100					37	7.7
Brodovitch 2021	both CSF and Serum	both CSF and Serum	MODEL	CSF NfL, CSF ICAM-1, and serum IFN-γ	R-PLEX and V-PLEX	revised_El_Escorial_2000	definite	IPN	Infammatory Peripheral Neuropathies	20	17	17	7			66	11				61	14				0.8571	57.19	98.22	1	78.2	100	0.99
Brousse 2023	blood	serum	NfL		Simoa, serum	El_Escorial_and_Airlie_House_diagnostic_criteria_2000	probable or definite	DC	Non-ALS patients (including other neurological diseases)	349	80	213	48	51		66.5	11				62.7	13.4				0.799			0.825			0.881	0.847	0.91				67.4	42.3	111.5				15.5	9.9	31.9
Brousse 2023	blood	serum	NfL		Ella, serum	El_Escorial_and_Airlie_House_diagnostic_criteria_2000	probable or definite	DC	Non-ALS patients (including other neurological diseases)	349	80	213	48	51		66.5	11				62.7	13.4				0.811			0.8			0.888	0.855	0.916				106	66.3	158.5				27.9	17.1	50.7
Cadoni 2020	PBMC	PBMC	VAPB ER-Aggregates		IFA & FCA	not specified	definite	HC	Healthy donors	24	24	16	16		0	66.1	6				63.2	5.8
Calvi 2025	CSF	CSF	NfL		ELISA	revised_El_Escorial_2000	not specified			79		44						63																															42
Calvo 2019 (blood study cohort)	blood	blood	COL19A1		real-time PCR and SDS-PAGE	revised_El_Escorial_2000	not specified	HC+DC		59	82	34	41	25	25	62.1	14				55.74	12.31
Calvo 2019 (musle biopsy study cohort)	blood	blood	COL19A1 protein		real-time PCR and SDS-PAGE	revised_El_Escorial_2000	not specified	HC+DC		49	38	34	11	6		58.65	12.51															0.833	0.74676	0.91924
CasadoGama 2024			miR			NA (systematic review)
Casiraghi 2024	blood	serum	TDP43		Simoa, serum	revised_El_Escorial_2000	not specified	HC	neurologically healthy controls, sex- and age-matched	61	36	34		6		64.5	8.7
Casiraghi 2024	blood	serum	NfL		Simoa, serum	revised_El_Escorial_2000	not specified	HC	neurologically healthy controls, sex- and age-matched	63	15	34		6		64.5	8.7
Castro-Gomez 2021	blood	serum	TnT		commercial laboratory, serum	revised_El_Escorial_2015	not specified	HC	healthy controls	75	29	41	15			59.5	11.9				66.7	9.7										0.87	0.78	0.94	35.99	62.4					5.7	4.4
Chang 2021	blood	plasma	ADMA		LC/MS, plasma	Awaji_El_Escorial_2009	not specified	HC	Sex- and age-matched normal controls (NCs) were randomly recruited from neurology outpatient clinics. All controls were free from systemic infection, chronic renal failure, cardiac or liver dysfunction, malignancies, autoimmune diseases, stroke, or any neurodegenerative diseases other than ALS	36	36	21		1	1	57.31	9.86				57.89	6.51										0.829	0.733	0.902	0.59	0.11					0.45	0.1
Chang 2021	blood	plasma	Creatinine		LC/MS, plasma	Awaji_El_Escorial_2009	not specified	HC	Sex- and age-matched normal controls (NCs) were randomly recruited from neurology outpatient clinics. All controls were free from systemic infection, chronic renal failure, cardiac or liver dysfunction, malignancies, autoimmune diseases, stroke, or any neurodegenerative diseases other than ALS	36	36	21		1	1	57.31	9.86				57.89	6.51										0.803	0.698	0.898	51.16	20.91					75.81	16.78
Chang 2021	blood	plasma	Methionine		LC/MS, plasma	Awaji_El_Escorial_2009	not specified	HC	Sex- and age-matched normal controls (NCs) were randomly recruited from neurology outpatient clinics. All controls were free from systemic infection, chronic renal failure, cardiac or liver dysfunction, malignancies, autoimmune diseases, stroke, or any neurodegenerative diseases other than ALS	36	36	21		1	1	57.31	9.86				57.89	6.51										0.767	0.691	0.891	23.16	5.03					28.38	5.57
Chang 2021	blood	plasma	Phosphatidylcholine Subclass (PC ae C34:2)		LC/MS, plasma	Awaji_El_Escorial_2009	not specified	HC	Sex- and age-matched normal controls (NCs) were randomly recruited from neurology outpatient clinics. All controls were free from systemic infection, chronic renal failure, cardiac or liver dysfunction, malignancies, autoimmune diseases, stroke, or any neurodegenerative diseases other than ALS	36	36	21		1	1	57.31	9.86				57.89	6.51										0.763	0.649	0.864	6.57	1.41					8.13	1.65
Chang 2021	blood	plasma	MODEL	asymmetric dimethylarginine (ADMA), phosphatidylcholine (PC) acylalkyl (ae) C34:3, creatinine, methionine, PC ae C34:2, and PC acyl-acyl (aa) C42:2 by support vector machine	LC/MS, plasma	Awaji_El_Escorial_2009	not specified	HC	Sex- and age-matched normal controls (NCs) were randomly recruited from neurology outpatient clinics. All controls were free from systemic infection, chronic renal failure, cardiac or liver dysfunction, malignancies, autoimmune diseases, stroke, or any neurodegenerative diseases other than ALS	36	36	21		1	1	57.31	9.86				57.89	6.51										0.945	0.861	1
Chatterjee 2024 (ALS, Sant Pau Cohort)	blood	plasma	sEV TDP43		Simoa, plasma	revised_El_Escorial_2000	probable or definite	HC+PSP	neurologically and cognitively unimpaired individuals​	58	91		38	0	0											0.8615	75.34	93.47	1	96.03	100
Chatterjee 2024 (ALS, Sant Pau Cohort)	blood	plasma	sEV TDP43		Simoa, plasma	revised_El_Escorial_2000	probable or definite	HC+PSP	neurologically and cognitively unimpaired individuals​	58	91		38	0	0											0.8923	79.06	95.56	0.9011	82.05	95.38
Chatterjee 2024 (ALS-FTD, Sant Pau Cohort)	blood	plasma	sEV TDP43		Simoa, plasma	revised_El_Escorial_2000	probable or definite	HC+PSP	neurologically and cognitively unimpaired individuals​	54	91		38	0	0											0.9655	88.9	99.58	1	96.03	100
Chatterjee 2024 (ALS-FTD, Sant Pau Cohort)	blood	plasma	sEV TDP43		Simoa, plasma	revised_El_Escorial_2000	probable or definite	HC+PSP	neurologically and cognitively unimpaired individuals​	54	91		38	0	0											1	93.84	100	0.9011	82.05	95.38
Chatterjee 2024 (DESCRIBE subcohort2)	blood	plasma	sEV TDP43		Simoa, plasma	Awaji_El_Escorial_2009	not specified	HC	neurologically and cognitively unimpaired individuals​	165	56	97	25		11	61	3				68	7										0.99	0.97	1				45.45	28.88	83.21				9.47	7.63	13.33
Chatterjee 2024 (DESCRIBE subcohort2)	blood	plasma	sEV TDP43		Simoa, plasma	Awaji_El_Escorial_2009	not specified	PSP	neurologically and cognitively unimpaired individuals​	165	163	97	81		11	61	3				67	9										0.99	0.98	1				45.45	28.88	83.21				9.09	7.73	13.27
Chatterjee 2024 (DESCRIBE subcohort2)	blood	plasma	sEV TDP43		Simoa, plasma	Awaji_El_Escorial_2009	not specified	bvFTD	neurologically and cognitively unimpaired individuals​	165	179	97	84		11	61	3				65	8										0.91	0.88	0.94				45.45	28.88	83.21				31.25	14.45	41.09
Chatterjee 2024 (DESCRIBE subcohort2)	blood	plasma	NfL		Simoa, plasma	Awaji_El_Escorial_2009	not specified	HC	neurologically and cognitively unimpaired individuals​	165	56	97	25		11	61	3				68	7										0.83	0.77	0.88				38.56	28.5	46.89				8.7	5.23	7.52
Chatterjee 2024 (DESCRIBE subcohort2)	blood	plasma	NfL		Simoa, plasma	Awaji_El_Escorial_2009	not specified	PSP	neurologically and cognitively unimpaired individuals​	165	163	97	81		11	61	3				67	9										0.62	0.56	0.67				38.56	28.5	46.89				30.28	18.2	40.55
Chatterjee 2024 (DESCRIBE subcohort2)	blood	plasma	NfL		Simoa, plasma	Awaji_El_Escorial_2009	not specified	bvFTD	neurologically and cognitively unimpaired individuals​	165	163	97	81		11	61	3				67	9										0.61	0.55	0.66				38.56	28.5	46.89				36.44	23.2	44
Chatterjee 2024 (Sant Pau Cohort)	blood	plasma	sEV TDP43		Simoa, plasma	revised_El_Escorial_2000	probable or definite	HC	neurologically and cognitively unimpaired individuals​	65	50	36	19		7	63	14				58	4										0.94	0.892	0.981				45.6	31.55	64.45				10.41	8.5	14.65
Chatterjee 2024 (Sant Pau Cohort)	blood	plasma	sEV TDP43		Simoa, plasma	revised_El_Escorial_2000	probable or definite	PSP	neurologically and cognitively unimpaired individuals​	65	41	36	19		7	63	14				58	4										0.96	0.91	0.991				45.6	31.55	64.45				10.2	8.3	12.35
Chatterjee 2024 (Sant Pau Cohort)	blood	plasma	sEV TDP43		Simoa, plasma	revised_El_Escorial_2000	probable or definite	bvFTD	neurologically and cognitively unimpaired individuals​	65	50	36	19		7	63	14				58	4										0.76	0.687	0.832				45.6	31.55	64.45				24.15	11.13	40.55
Chekanova 2020	blood	plasma	angiogenin		ELISA, plasma	Awaji_El_Escorial_2009	probable or definite	HC	Age and gender-matched healthy controls.	30	26	16	12	6	6			55.5	48	65			56	45	60													6368.76	5302.41	7800.83				7657.3	6592.24	8569.09
Chekanova 2020	blood	plasma	angiogenin in plasma exosome fraction		ELISA, plasma	Awaji_El_Escorial_2009	probable or definite	HC	Age and gender-matched healthy controls.	30	26	16	12	6	6			55.5	48	65			56	45	60													1869.22	1235.59	2373.6				2900.73	2202.86	3968.4
Chen 2021	blood	serum	CK		Automatic biochemistry analyzer, serum	revised_El_Escorial_2000	probable or definite	HC	age- and sex-matched healthy control	582	582	331	310		0	53.23	11.69				53.81	14.47													169.7	137.7					78.71	49.85
Chen 2024 (derivation cohort)	blood	blood	CXCR3+EOMES+		FCA	revised_El_Escorial_2000	not specified	HC	Age- and gender-matched healthy controls.	85	55	52	30			57.1	12.1				53	12.7				0.6341			0.8333			0.77	0.69	0.84				12.7	8.7	18.7				7.2	5	13.7
Chen 2024 (validation cohort)	blood	blood	CXCR3+EOMES+		FCA	revised_El_Escorial_2000	not specified	HC	Age- and gender-matched healthy controls.	63	46	33	27			56.6	9				53.4	10.4										0.78	0.69	0.86				8.7	6.1	11.8				4	3.1	6.4
ChenX 2019	blood	serum	Creatinine		Automatic biochemistry analyzer, serum	El_Escorial_not_specified_ver	all classifications	HC	Age-, gender-, and BMI-matched HCs without any neurological conditions were recruited from the medical examination center of West China Hospital	571	571	323	323			53.17	11.72				53.17	11.71													62.48	29.23					80.67	15.69
ChenX 2019	blood	serum	UA		Automatic biochemistry analyzer, serum	El_Escorial_not_specified_ver	all classifications	HC	Age-, gender-, and BMI-matched HCs without any neurological conditions were recruited from the medical examination center of West China Hospital	571	571	323	323			53.17	11.72				53.17	11.71													298.2	79.92					321.8	78.93
ChenX 2019	blood	serum	Albumin		Automatic biochemistry analyzer, serum	El_Escorial_not_specified_ver	all classifications	HC	Age-, gender-, and BMI-matched HCs without any neurological conditions were recruited from the medical examination center of West China Hospital	571	571	323	323			53.17	11.72				53.17	11.71													41.42	3.43					46.8	3.13
ChenX 2019	blood	serum	TP		Automatic biochemistry analyzer, serum	El_Escorial_not_specified_ver	all classifications	HC	Age-, gender-, and BMI-matched HCs without any neurological conditions were recruited from the medical examination center of West China Hospital	571	571	323	323			53.17	11.72				53.17	11.71													67	5.4					76.38	4.7
ChenY 2019	blood	plasma	IL-6		ELISA, plasma	revised_El_Escorial_2000	not specified	HC	Age- and sex-matched healthy controls	40	39	26	25			54.35	2.02				55.74	1.32													40.4	13.3448	2.11				22.45	11.8655	1.9
Cheng 2021	blood	blood	MULTIPLE (Ferritin,CK,FBG,TIBC,TSC)			NA (systematic review)
Chowdhury 2025	blood	serum	MCP2		ELISA, serum	not specified				69		43		0	0			48
Chowdhury 2025	blood	serum	TARC		ELISA, serum	not specified				69		43		0	0			48
Correia 2024	blood	serum	CK		NA, serum	revised_El_Escorial_2000	possible or probable			319		189				61.4	13
Costa 2019	CSF	CSF	IgG N-Glycosylation (Gal index)		NP-HPLC and MALDI-TOF mass spectrometry	revised_El_Escorial_2000	probable or definite	ALSmimics	ALS-mimicking disorders, including multiple system atrophy, axonal peripheral neuropathy, demyelinating spinal cord lesion, idiopathic brachial plexopathy, and chronic inflammatory demyelinating neuropathy	26	10	18	6					64.6	55.7	72.3			57	49.1	64.3							0.792						46.87	41.44	48.3				40.5	36.16	47.96			37
Costa 2019	CSF	CSF	pNfH		ELISA	revised_El_Escorial_2000	probable or definite	ALSmimics	ALS-mimicking disorders, including multiple system atrophy, axonal peripheral neuropathy, demyelinating spinal cord lesion, idiopathic brachial plexopathy, and chronic inflammatory demyelinating neuropathy	26	10	18	6					64.6	55.7	72.3			57	49.1	64.3							0.777						1672	536	3092				378	236	809			37
Costa 2021	CSF	CSF	CHIT1		ELISA	revised_El_Escorial_2000	probable or definite	DC	"Polyneuropathy (15); sudden headache with normal diagnostic workup (3); normal pressure hydrocephalus (1); ganglionopathy (1); myelitis (1); primary progressive multiple sclerosis (MS) (1); mitochondriopathy (1); brachial plexopathy (1).	34	24	25	12					56.7	47.4	66.3			55.9	43.1	65.5							0.8						4254	1293	17074				638.9	273.7	1678
Costa 2021	CSF	CSF	YKL40		ELISA	revised_El_Escorial_2000	probable or definite	DC	"Polyneuropathy (15); sudden headache with normal diagnostic workup (3); normal pressure hydrocephalus (1); ganglionopathy (1); myelitis (1); primary progressive multiple sclerosis (MS) (1); mitochondriopathy (1); brachial plexopathy (1).	32	18	24	9					58	49.7	66.4			56	45.8	67													128	91.4	173.3				111.7	84.3	147.7
Costa 2021	CSF	CSF	CHI3L2		ELISA	revised_El_Escorial_2000	probable or definite	DC	"Polyneuropathy (15); sudden headache with normal diagnostic workup (3); normal pressure hydrocephalus (1); ganglionopathy (1); myelitis (1); primary progressive multiple sclerosis (MS) (1); mitochondriopathy (1); brachial plexopathy (1).	30	17	22	8					59.4	49.8	66.6			57.2	47.7	67													12.1	8.17	22.27				8.66	6.47	12.13
Costa 2021	CSF	CSF	pNfH		ELISA	revised_El_Escorial_2000	probable or definite	DC	"Polyneuropathy (15); sudden headache with normal diagnostic workup (3); normal pressure hydrocephalus (1); ganglionopathy (1); myelitis (1); primary progressive multiple sclerosis (MS) (1); mitochondriopathy (1); brachial plexopathy (1).	36	19	26	11					56	48	66.4			62.3	52.3	67							0.84						1751	604.1	3285				338.7	114.9	605.7
Cousins 2022	blood	plasma	p-tau181		Simoa, plasma	revised_El_Escorial_2000	not specified	AD	AD	130	79	78	39		37			60	53	67			62	57	68.5							0.6						6.4	3.76	9.04				5	3	7
Cousins 2022	blood	plasma	NfL		Simoa, plasma	revised_El_Escorial_2000	not specified	AD	AD	120	67				37																	0.88
Cousins 2022	CSF	CSF	p-tau181		xMAP Luminex	revised_El_Escorial_2000	not specified	AD	AD	47	69				37																	0.98
Cousins 2022	CSF	CSF	Aβ42		xMAP Luminex	revised_El_Escorial_2000	not specified	AD	AD	50	70				37																							288	254.2	328.2				143	125	165
Cousins 2022	CSF	CSF	Aβ42		xMAP Luminex	revised_El_Escorial_2000	not specified	HC	cognitively unimpaired, healthy control	50	26		10		37								69	64.2	72													288	254.2	328.2				318	258	386.2
Cousins 2022	CSF	CSF	NfL		Simoa	revised_El_Escorial_2000	not specified	AD	AD	12	30				37
Cui 2024	blood	serum	Albumin		NA, serum	ICD-10/Read codes in the UK Biobank				628						60.63	6.68
Daneshafrooz 2022	blood	plasma	let-7f-5p		Real-time qPCR, plasma	El_Escorial_not_specified_ver	probable or definite	HC	age- and sex-matched healthy control	30	30			0		55.4	12															0.788			0.56						1.7
Daneshafrooz 2022	blood	plasma	miR-338-3p		Real-time qPCR, plasma	El_Escorial_not_specified_ver	probable or definite	HC	age- and sex-matched healthy control	30	30			0		55.4	12															0.77			6.11						2.73
Daneshafrooz 2022	blood	plasma	MODEL	combine let-7f-5p and miR-338-3p	Real-time qPCR, plasma	El_Escorial_not_specified_ver	probable or definite	HC	age- and sex-matched healthy control	30	30			0		55.4	12															0.874
Davies 2023	blood	serum	NfL		R-PLEX, serum	GoldCoast_2020		ALSmimics	3 with PLS, 19 with alternative diagnoses	101	28	58	19					65	55	71			58	49	71	0.77	68	85	0.75	55	89							218.1	130.7	311.9				45.2	13.5	71.9
Davies 2023	blood	serum	NfL		R-PLEX, serum	GoldCoast_2020		ALSmimics (optimized cut-off)	3 with PLS, 19 with alternative diagnoses	101	28	58	19					65	55	71			58	49	71	0.86	78	92	0.93	85	97							218.1	130.7	311.9				45.2	13.5	71.9
DeSchaepdryver 2019	blood	serum	pNfH		ELISA, serum	revised_El_Escorial_2000	all (excluding suspected)	HC	community-recruited with exclusions for major neurological or psychiatric conditions, cancer within 5 years, or a family history of neurological diseases	95	85	58	46		15			63	26	80			68	57	80	0.674	57	76.6	0.906	82.3	95.8	0.832	0.769	0.883				91	6	342				30	6	146
DeSchaepdryver 2019	blood	serum	MODEL	pNfH, age,	ELISA, serum	revised_El_Escorial_2000	all (excluding suspected)	HC	community-recruited with exclusions for major neurological or psychiatric conditions, cancer within 5 years, or a family history of neurological diseases	95	85	58	46		15			63	26	80			68	57	80	0.821	72.9	89.2	0.871	78	93.4							91	6	342				30	6	146
DeSchaepdryver 2023 (C-Nfs cohort)	CSF	CSF	NfL		ELISA	Awaji_El_Escorial_2009	all classifications	ALSmimics	(supple table) Disease controls included patients with motor neuron disease suspicion, ultimately not diagnosed with ALS. Conditions included disease mimics like inclusion body myositis and radiculopathies​	54	56	29	40		10			64	32	81			63	18	87	0.852	72.9	93.4	0.786	65.6	88.4	0.848	0.767	0.909				4103						1025
DeSchaepdryver 2023 (C-Nfs cohort)	CSF	CSF	pNfH		ELISA	Awaji_El_Escorial_2009	all classifications	ALSmimics	(supple table) Disease controls included patients with motor neuron disease suspicion, ultimately not diagnosed with ALS. Conditions included disease mimics like inclusion body myositis and radiculopathies​	54	56	29	40		10			64	32	81			63	18	87	0.815	68.6	90.7	0.839	71.7	92.4	0.835	0.752	0.899				2034						376
DeSchaepdryver 2023 (preC-Nfs cohort)	CSF	CSF	NfL		ELISA	Awaji_El_Escorial_2009	all classifications	ALSmimics	(supple table) Disease controls included patients with motor neuron disease suspicion, ultimately not diagnosed with ALS. Conditions included disease mimics like inclusion body myositis and radiculopathies​	58	56	33	40		5			65	30	83			63	18	87	0.897	78.8	96.1	0.804	67.7	89.8	0.88	0.8	0.93				5493						1025
DeSchaepdryver 2023 (preC-Nfs cohort)	CSF	CSF	pNfH		ELISA	Awaji_El_Escorial_2009	all classifications	ALSmimics	(supple table) Disease controls included patients with motor neuron disease suspicion, ultimately not diagnosed with ALS. Conditions included disease mimics like inclusion body myositis and radiculopathies​	58	56	33	40		5			65	30	83			63	18	87	0.862	74.6	93.9	0.875	75.9	94.8	0.85	0.77	0.91				2144						376
Dellar 2025 (C9orf72)	CSF	CSF	UCHL1		LC-MS/MS	not specified		HC	Asymptomatic non-carrier participants were typically friends or spouses (non-relatives) of people living with ALS or FTD, or of their first-degree relatives, but without a personal family history of ALS or FTD	10	39	5	18	10	10			51.5	49.8	56.2			48.2	37.2	55.6
Dellar 2025 (C9orf72)	CSF	CSF	NfL		MSD	not specified		HC	Asymptomatic non-carrier participants were typically friends or spouses (non-relatives) of people living with ALS or FTD, or of their first-degree relatives, but without a personal family history of ALS or FTD	10	39	5	18	10	10			51.5	49.8	56.2			48.2	37.2	55.6
Dellar 2025 (sporadic)	CSF	CSF	UCHL1		LC-MS/MS	not specified		HC	Asymptomatic non-carrier participants were typically friends or spouses (non-relatives) of people living with ALS or FTD, or of their first-degree relatives, but without a personal family history of ALS or FTD	19	39	5	18	0	0			59.6	56	69.4			48.2	37.2	55.6
Dellar 2025 (sporadic)	CSF	CSF	NfL		MSD	not specified		HC	Asymptomatic non-carrier participants were typically friends or spouses (non-relatives) of people living with ALS or FTD, or of their first-degree relatives, but without a personal family history of ALS or FTD	19	39	5	18	0	0			59.6	56	69.4			48.2	37.2	55.6
Dezfouli 2025	blood	plasma	miR-223		qRT-PCR, plasma	not specified		HC	"selected from those who referred to the biochemical monitoring of Golestan Hospital laboratory" with "absence of neurological complications, any internal infection, immune system disorders and malignancy"	32	32	15	18	10		55	8.66				57.81	7.98										0.82			0.71	0.27					1.03	0.21
Dezfouli 2025	blood	plasma	NLRP3		qRT-PCR, plasma	not specified		HC	"selected from those who referred to the biochemical monitoring of Golestan Hospital laboratory" with "absence of neurological complications, any internal infection, immune system disorders and malignancy"	32	32	15	18	10		55	8.66				57.81	7.98										0.76			1.68	0.55					1.12	0.45
Dezfouli 2025	blood	plasma	IL-1β		ELISA, plasma	not specified		HC	"selected from those who referred to the biochemical monitoring of Golestan Hospital laboratory" with "absence of neurological complications, any internal infection, immune system disorders and malignancy"	32	32	15	18	10		55	8.66				57.81	7.98										0.82			13.2	3.28					10.3	1.78
DiNatale 2023	blood	plasma	24OH-C		LC/MS, plasma	not specified			matched by sex and age (50–70 years) and screened for absence of neurodegeneration symptoms over a two-year follow-up period	18	18	11	9			62.72	8.82	63.5	56	69	67.61	7.78	68	63	74										47	11					58	10
DiNatale 2023	CSF	CSF	24OH-C		LC/MS	not specified			matched by sex and age (50–70 years) and screened for absence of neurodegeneration symptoms over a two-year follow-up period	14	18	11	9			62.72	8.82	63.5	56	69	67.61	7.78	68	63	74										1.96	0.1					1.66	0.45
Djordjevic 2023	CSF	CSF	NO		Nitrite and nitrate concentrations	revised_El_Escorial_2000	all (excluding suspected)	HC	Healthy controls (HC) with no objective abnormalities ("Their final diagnosis was mainly functional disorders and tension‑type headaches")	24	20	13	10	0				64					60												7.29	2.44					12.3	1.82							42.5
Djordjevic 2023	CSF	CSF	SOD		Nitrite and nitrate concentrations	revised_El_Escorial_2000	all (excluding suspected)	HC	Healthy controls (HC) with no objective abnormalities ("Their final diagnosis was mainly functional disorders and tension‑type headaches")	24	20	13	10	0				64					60												100.87	29.74					132	19.57							42.5
Dobrowolny 2021	blood	serum	miR		qPCR & NGS, serum	not specified				27	13			3		56.6	10.9				55	12
Dolinar 2019	PBMC	PBMC	has_circ0000567		Microarray & qPCR	not specified		HC	Age- and sex-matched with ALS patients	60	15	30	9			67							53			0.792			0.923			0.894	0.814	0.974															34
Dolinar 2019	PBMC	PBMC	has_circ0005218		Microarray & qPCR	not specified		HC	Age- and sex-matched with ALS patients	60	15	30	9			67							53			0.623			0.615			0.623	0.426	0.819															34
Dolinar 2019	PBMC	PBMC	has_circ0035796		Microarray & qPCR	not specified		HC	Age- and sex-matched with ALS patients	60	15	30	9			67							53			0.83			0.615			0.673	0.104	0.054															34
Dolinar 2019	PBMC	PBMC	has_circ0043138		Microarray & qPCR	not specified		HC	Age- and sex-matched with ALS patients	60	15	30	9			67							53			0.736			0.692			0.763	0.625	0.902															34
Dolinar 2019	PBMC	PBMC	has_circ0063411		Microarray & qPCR	not specified		HC	Age- and sex-matched with ALS patients	60	15	30	9			67							53			1			1			1	1	1															34
Dolinar 2019	PBMC	PBMC	has_circ0088036		Microarray & qPCR	not specified		HC	Age- and sex-matched with ALS patients	60	15	30	9			67							53			0.906			0.923			0.959	0.914	1															34
Dolinar 2019	PBMC	PBMC	has_circ0023919		Microarray & qPCR	not specified		HC	Age- and sex-matched with ALS patients	60	15	30	9			67							53			0.9			0.933			0.952	0.907	0.997															34
Dong 2025	blood	serum	NfL		Simoa, serum	revised_El_Escorial_2015	not specified	DC	hysteria (5), schizophrenia (4), headache (3), cervical spondylosis (3), facial paralysis (3), peripheral neuropathy (2), ankylosing spondylitis (1)	131	21	70						54	46	62						0.9612	91.09	98.73	0.9048	69.62	98.83	0.9635	0.9159	1.011
Dong 2025	CSF	CSF	NfL		Simoa	revised_El_Escorial_2015	not specified	DC	hysteria (5), schizophrenia (4), headache (3), cervical spondylosis (3), facial paralysis (3), peripheral neuropathy (2), ankylosing spondylitis (1)	80	21	38						56	47	65						0.9	81.24	95.58	0.9048	69.62	98.83	0.9446	0.8934	0.9959
Dragoni 2025	PBMC	PBMC	RNAs	transciptome	RNAseq	El_Escorial_not_specified_ver	not specified	HC	those who did not show any neurological disorders or other relevant conditions	48	19
Dreger 2021	CSF	CSF	NfL		ELISA	revised_El_Escorial_2000	all classifications	bvFTD	Disease controls included individuals with other neurological conditions.	156	56	94	28					63.92	57.04	70.64						0.878			0.786			0.895	0.849	0.941				7693.8	4365.79	12752.3				1309.76	824.59	2813.01
Dreger 2021	CSF	CSF	NfL		ELISA	revised_El_Escorial_2000	all classifications	ALSmimics	cases misdiagnosed or presenting with similar symptoms but confirmed to have other diseases.	156	11	94	10					63.92	57.04	70.64						0.91			0.909			0.941	0.897	0.985				7693.8	4365.79	12752.3				1495.14	1205.87	1979.03
Dreger 2021	CSF	CSF	NfL		ELISA	revised_El_Escorial_2000	all classifications	NonND	Non-neurological controls	156	15	94	10					63.92	57.04	70.64						0.9615			1			0.993	0.984	1				7693.8	4365.79	12752.3				529	319	845.79
Dubbioso 2024	blood	serum	AEA		LC-APCI-MS, serum	revised_El_Escorial_2000	probable or definite	HC	recruited amongst the caregivers of patients	65	32	41	20		5			68	59.25	76.75			64.5	58.35	70.65
Dubbioso 2024	blood	serum	2-AG		LC-APCI-MS, serum	revised_El_Escorial_2000	probable or definite	HC	recruited amongst the caregivers of patients	65	32	41	20		5			68	59.25	76.75			64.5	58.35	70.65
Dubbioso 2024	blood	serum	PEA		LC-APCI-MS, serum	revised_El_Escorial_2000	probable or definite	HC	recruited amongst the caregivers of patients	65	32	41	20		5			68	59.25	76.75			64.5	58.35	70.65
Dubbioso 2024	blood	serum	OEA		LC-APCI-MS, serum	revised_El_Escorial_2000	probable or definite	HC	recruited amongst the caregivers of patients	65	32	41	20		5			68	59.25	76.75			64.5	58.35	70.65
Dubbioso 2024	blood	serum	DHEA		LC-APCI-MS, serum	revised_El_Escorial_2000	probable or definite	HC	recruited amongst the caregivers of patients	65	32	41	20		5			68	59.25	76.75			64.5	58.35	70.65
Dubbioso 2024	blood	serum	EPEA		LC-APCI-MS, serum	revised_El_Escorial_2000	probable or definite	HC	recruited amongst the caregivers of patients	65	32	41	20		5			68	59.25	76.75			64.5	58.35	70.65
Dubbioso 2024	blood	serum	2-DHG		LC-APCI-MS, serum	revised_El_Escorial_2000	probable or definite	HC	recruited amongst the caregivers of patients	65	32	41	20		5			68	59.25	76.75			64.5	58.35	70.65
Duque 2020	blood	serum	TGF-β1		multiplex assay, serum	not specified		HC	Healthy individuals without neurodegenerative diseases; specific exclusion criteria not detailed.	23	12	13	5			61.4	11.2				50.8	9.6													23424.7	12082.3					20895.4	12254.5
Duque 2020	blood	serum	TGF-β2		multiplex assay, serum	not specified		HC	Healthy individuals without neurodegenerative diseases; specific exclusion criteria not detailed.	23	12	13	5			61.4	11.2				50.8	9.6													1632.3	725					1930	834.7
Duque 2020	blood	serum	TGF-β3		multiplex assay, serum	not specified		HC	Healthy individuals without neurodegenerative diseases; specific exclusion criteria not detailed.	23	12	13	5			61.4	11.2				50.8	9.6													942.5	404.1					800.2	437.5
Dučić 2023	CSF	CSF	FTIR averaged spectra		SR-FTIR	revised_El_Escorial_2000	probable or definite	NonALS	age- and gender-matched subjects who presented with neurological disorders other than ALS. They received a lumbar puncture mainly for other conditions (e.g., headache, dizziness, polyneuropathy, syncope) as exclusion diagnostics	33	32				3	63	9
ElKhoury 2019	blood	serum	MODEL	FTIR => random forest model	FTIR, serum	not specified		HC	80 serum samples from HC donors were purchased from the 'Etablissement Français du Sang' (Strasbourg, France).	32	80	15	40			64.44	10.42									0.571			0.98			0.95
Escal 2022	CSF	CSF	NfL		Simoa	FTD–ALS spectrum		FAS vs DC	Primary Psychiatric Disorders (PPD). individuals with depression, bipolar disorder, and schizophrenia	29	10	11	5					66					66.5			0.7331			0.8			0.838						2990	1101	4360				756	606	1000
Escal 2022	blood	plasma	NfL		Simoa, plasma	FTD–ALS spectrum		FAS vs DC	Primary Psychiatric Disorders (PPD). individuals with depression, bipolar disorder, and schizophrenia	29	10	11	5					66					66.5			0.8621			0.9			0.886						46	21.5	86.2				14.1	11.8	16
Escal 2022	CSF	CSF	pNfH		Simoa	FTD–ALS spectrum		FAS vs DC	Primary Psychiatric Disorders (PPD). individuals with depression, bipolar disorder, and schizophrenia	29	10	11	5					66					66.5															246.5	200.5	463.3				270	227.8	360
Escal 2022	blood	plasma	pNfH		Simoa, plasma	FTD–ALS spectrum		FAS vs DC	Primary Psychiatric Disorders (PPD). individuals with depression, bipolar disorder, and schizophrenia	29	10	11	5					66					66.5															56	20.1	104.5				40.4	18.8	81.6
Escal 2022 (complete cohort)	blood	plasma	NfL		Simoa, plasma	FTD–ALS spectrum (mostly FTD without ALS)		FAS vs DC	Primary Psychiatric Disorders (PPD). individuals with depression, bipolar disorder, and schizophrenia	52	12	21	6										66			0.9231			0.9167			0.934												13.6	11.7	15.7
Escal 2022 (complete cohort)	blood	plasma	pNfH		Simoa, plasma	FTD–ALS spectrum (mostly FTD without ALS)		FAS vs DC	Primary Psychiatric Disorders (PPD). individuals with depression, bipolar disorder, and schizophrenia	52	12	21	6										66			0.8367			0.5385			0.697												31.9	7.2	74.1
Eshak 2024	blood	blood	AURKB		in silico	NCBI GEO repository		HC	not explicitly mentioned	117	117
Falzone 2022	blood	serum	NfL		Simoa, serum	revised_El_Escorial_2000	not specified	HC	HC had no relation to ALS patients	143	45	87	25		20			64	55	72			62	58	70	0.96	91	98	0.98	88	100	0.99	0.978	1				112.1	70.8	184.9				14.1	10.9	19.2
Falzone 2022	blood	serum	UCHL1		Simoa, serum	revised_El_Escorial_2000	not specified	HC	HC had no relation to ALS patients	143	45	87	25		20			64	55	72			62	58	70	0.57	48	65	0.86	73	95	0.761	0.675	0.837				41.9	28	62.8				25.8	17.2	36.2
Falzone 2022	blood	serum	GFAP		Simoa, serum	revised_El_Escorial_2000	not specified	HC	HC had no relation to ALS patients	143	45	87	25		20			64	55	72			62	58	70	0.31	23	39	0.84	70	93	0.561	0.466	0.656				131.4	92.6	173.4				125.9	84.2	156.6
Falzone 2022	blood	serum	t-tau		Simoa, serum	revised_El_Escorial_2000	not specified	HC	HC had no relation to ALS patients	143	45	87	25		20			64	55	72			62	58	70	0.72	48	65	0.61	73	95	0.679	0.595	0.775				0.8	0.5	1.3				1.1	0.7	2
Falzone 2022	blood	serum	NfL		Simoa, serum	revised_El_Escorial_2000	not specified	DC	DEG encompassed various neurodegenerative disorders​	143	70	87	42		20			64	55	72			66	61.8	72.3	0.87	80	92	0.94	86	98	0.946	0.916	0.976				112.1	70.8	184.9				24.5	15.8	37.4
Falzone 2022	blood	serum	UCHL1		Simoa, serum	revised_El_Escorial_2000	not specified	DC	DEG encompassed various neurodegenerative disorders​	143	70	87	42		20			64	55	72			66	61.8	72.3	0.55	47	64	0.6	47	72	0.539	0.464	0.626				41.9	28	62.8				49.7	26.3	62.9
Falzone 2022	blood	serum	GFAP		Simoa, serum	revised_El_Escorial_2000	not specified	DC	DEG encompassed various neurodegenerative disorders​	143	70	87	42		20			64	55	72			66	61.8	72.3	0.84	77	90	0.53	40	65	0.687	0.606	0.706				131.4	92.6	173.4				206.2	118.5	277.2
Falzone 2022	blood	serum	t-tau		Simoa, serum	revised_El_Escorial_2000	not specified	DC	DEG encompassed various neurodegenerative disorders​	143	70	87	42		20			64	55	72			66	61.8	72.3	0.7	62	78	0.57	44	69	0.585	0.495	0.675				0.8	0.5	1.3				1.2	0.4	1.8
Falzone 2022	blood	serum	NfL		Simoa, serum	revised_El_Escorial_2000	not specified	ALSmimics	ALSmd presented similar symptoms but were ruled out from an ALS diagnosis after extensive testing	143	70	87	44		20			64	55	72			68	54.8	77	0.87	80	92	0.78	67	87	0.85	0.785	0.914				112.1	70.8	184.9				27.6	16.9	53
Falzone 2022	blood	serum	UCHL1		Simoa, serum	revised_El_Escorial_2000	not specified	ALSmimics	ALSmd presented similar symptoms but were ruled out from an ALS diagnosis after extensive testing	143	70	87	44		20			64	55	72			68	54.8	77	0.66	58	74	0.45	33	57	0.508	0.422	0.594				41.9	28	62.8				44.5	24.5	67.4
Falzone 2022	blood	serum	GFAP		Simoa, serum	revised_El_Escorial_2000	not specified	ALSmimics	ALSmd presented similar symptoms but were ruled out from an ALS diagnosis after extensive testing	143	70	87	44		20			64	55	72			68	54.8	77	0.61	52	69	0.55	43	67	0.557	0.47	0.643				131.4	92.6	173.4				149.8	96	212.3
Falzone 2022	blood	serum	t-tau		Simoa, serum	revised_El_Escorial_2000	not specified	ALSmimics	ALSmd presented similar symptoms but were ruled out from an ALS diagnosis after extensive testing	143	70	87	44		20			64	55	72			68	54.8	77	0.65	57	73	0.54	41	66	0.583	0.499	0.668				0.8	0.5	1.3				0.6	0.3	1.1
Femiano 2024	CSF	CSF	IL-1β		Bio-plex	revised_El_Escorial_2000	probable or definite	DC	patients without degenerative/inflammatory diseases, including vascular leukoencephalopathy (N = 19), metabolic and hereditary polyneuropathies (N = 14), normal pressure hydrocephalus (N = 3), functional neurological disorder (N = 6), migraine (N = 1), spondylotic myelopathy (N = 2), and spastic paraparesis (N = 2)	56	47	37	28					62.7	55.6	72.1			59.1	51.9	65.5													0.03	0	0.7				0	0	0.06			44
Femiano 2024	CSF	CSF	IL-2		Bio-plex	revised_El_Escorial_2000	probable or definite	DC	patients without degenerative/inflammatory diseases, including vascular leukoencephalopathy (N = 19), metabolic and hereditary polyneuropathies (N = 14), normal pressure hydrocephalus (N = 3), functional neurological disorder (N = 6), migraine (N = 1), spondylotic myelopathy (N = 2), and spastic paraparesis (N = 2)	56	47	37	28					62.7	55.6	72.1			59.1	51.9	65.5													0	0	0.29				0	0	0			44
Femiano 2024	CSF	CSF	IL-4		Bio-plex	revised_El_Escorial_2000	probable or definite	DC	patients without degenerative/inflammatory diseases, including vascular leukoencephalopathy (N = 19), metabolic and hereditary polyneuropathies (N = 14), normal pressure hydrocephalus (N = 3), functional neurological disorder (N = 6), migraine (N = 1), spondylotic myelopathy (N = 2), and spastic paraparesis (N = 2)	56	47	37	28					62.7	55.6	72.1			59.1	51.9	65.5													0.1	0	0.16				0.02	0	0.1			44
Femiano 2024	CSF	CSF	IL-5		Bio-plex	revised_El_Escorial_2000	probable or definite	DC	patients without degenerative/inflammatory diseases, including vascular leukoencephalopathy (N = 19), metabolic and hereditary polyneuropathies (N = 14), normal pressure hydrocephalus (N = 3), functional neurological disorder (N = 6), migraine (N = 1), spondylotic myelopathy (N = 2), and spastic paraparesis (N = 2)	56	47	37	28					62.7	55.6	72.1			59.1	51.9	65.5													1.92	0	4.13				1.74	0.11	2.46			44
Femiano 2024	CSF	CSF	IL-6		Bio-plex	revised_El_Escorial_2000	probable or definite	DC	patients without degenerative/inflammatory diseases, including vascular leukoencephalopathy (N = 19), metabolic and hereditary polyneuropathies (N = 14), normal pressure hydrocephalus (N = 3), functional neurological disorder (N = 6), migraine (N = 1), spondylotic myelopathy (N = 2), and spastic paraparesis (N = 2)	56	47	37	28					62.7	55.6	72.1			59.1	51.9	65.5													0.37	0.03	1.36				0.05	0	0.76			44
Femiano 2024	CSF	CSF	IL-7		Bio-plex	revised_El_Escorial_2000	probable or definite	DC	patients without degenerative/inflammatory diseases, including vascular leukoencephalopathy (N = 19), metabolic and hereditary polyneuropathies (N = 14), normal pressure hydrocephalus (N = 3), functional neurological disorder (N = 6), migraine (N = 1), spondylotic myelopathy (N = 2), and spastic paraparesis (N = 2)	56	47	37	28					62.7	55.6	72.1			59.1	51.9	65.5													0	0	1.24				0	0	0.58			44
Femiano 2024	CSF	CSF	IL-8		Bio-plex	revised_El_Escorial_2000	probable or definite	DC	patients without degenerative/inflammatory diseases, including vascular leukoencephalopathy (N = 19), metabolic and hereditary polyneuropathies (N = 14), normal pressure hydrocephalus (N = 3), functional neurological disorder (N = 6), migraine (N = 1), spondylotic myelopathy (N = 2), and spastic paraparesis (N = 2)	56	47	37	28					62.7	55.6	72.1			59.1	51.9	65.5													19.62	16.12	22.98				20.26	15.51	24.35			44
Femiano 2024	CSF	CSF	IL-9		Bio-plex	revised_El_Escorial_2000	probable or definite	DC	patients without degenerative/inflammatory diseases, including vascular leukoencephalopathy (N = 19), metabolic and hereditary polyneuropathies (N = 14), normal pressure hydrocephalus (N = 3), functional neurological disorder (N = 6), migraine (N = 1), spondylotic myelopathy (N = 2), and spastic paraparesis (N = 2)	56	47	37	28					62.7	55.6	72.1			59.1	51.9	65.5													1.8	1.37	3.34				1.32	0.71	2.04			44
Femiano 2024	CSF	CSF	IL-10		Bio-plex	revised_El_Escorial_2000	probable or definite	DC	patients without degenerative/inflammatory diseases, including vascular leukoencephalopathy (N = 19), metabolic and hereditary polyneuropathies (N = 14), normal pressure hydrocephalus (N = 3), functional neurological disorder (N = 6), migraine (N = 1), spondylotic myelopathy (N = 2), and spastic paraparesis (N = 2)	56	47	37	28					62.7	55.6	72.1			59.1	51.9	65.5													1.18	0.52	1.66				1.27	0.85	1.62			44
Femiano 2024	CSF	CSF	IL-12		Bio-plex	revised_El_Escorial_2000	probable or definite	DC	patients without degenerative/inflammatory diseases, including vascular leukoencephalopathy (N = 19), metabolic and hereditary polyneuropathies (N = 14), normal pressure hydrocephalus (N = 3), functional neurological disorder (N = 6), migraine (N = 1), spondylotic myelopathy (N = 2), and spastic paraparesis (N = 2)	56	47	37	28					62.7	55.6	72.1			59.1	51.9	65.5													0	0	0.41				0.04	0	0.42			44
Femiano 2024	CSF	CSF	IL-13		Bio-plex	revised_El_Escorial_2000	probable or definite	DC	patients without degenerative/inflammatory diseases, including vascular leukoencephalopathy (N = 19), metabolic and hereditary polyneuropathies (N = 14), normal pressure hydrocephalus (N = 3), functional neurological disorder (N = 6), migraine (N = 1), spondylotic myelopathy (N = 2), and spastic paraparesis (N = 2)	56	47	37	28					62.7	55.6	72.1			59.1	51.9	65.5													1.99	1.04	3.38				1.12	0.8	1.79			44
Femiano 2024	CSF	CSF	IL-17		Bio-plex	revised_El_Escorial_2000	probable or definite	DC	patients without degenerative/inflammatory diseases, including vascular leukoencephalopathy (N = 19), metabolic and hereditary polyneuropathies (N = 14), normal pressure hydrocephalus (N = 3), functional neurological disorder (N = 6), migraine (N = 1), spondylotic myelopathy (N = 2), and spastic paraparesis (N = 2)	56	47	37	28					62.7	55.6	72.1			59.1	51.9	65.5													0.42	0	1.06				0	0	0.32			44
Femiano 2024	CSF	CSF	GCSF		Bio-plex	revised_El_Escorial_2000	probable or definite	DC	patients without degenerative/inflammatory diseases, including vascular leukoencephalopathy (N = 19), metabolic and hereditary polyneuropathies (N = 14), normal pressure hydrocephalus (N = 3), functional neurological disorder (N = 6), migraine (N = 1), spondylotic myelopathy (N = 2), and spastic paraparesis (N = 2)	56	47	37	28					62.7	55.6	72.1			59.1	51.9	65.5													18.28	10.98	27.62				10.14	5.18	15.24			44
Femiano 2024	CSF	CSF	IFNg		Bio-plex	revised_El_Escorial_2000	probable or definite	DC	patients without degenerative/inflammatory diseases, including vascular leukoencephalopathy (N = 19), metabolic and hereditary polyneuropathies (N = 14), normal pressure hydrocephalus (N = 3), functional neurological disorder (N = 6), migraine (N = 1), spondylotic myelopathy (N = 2), and spastic paraparesis (N = 2)	56	47	37	28					62.7	55.6	72.1			59.1	51.9	65.5													2.47	1.42	4.69				2.43	1.64	3.63			44
Femiano 2024	CSF	CSF	MIP-1a		Bio-plex	revised_El_Escorial_2000	probable or definite	DC	patients without degenerative/inflammatory diseases, including vascular leukoencephalopathy (N = 19), metabolic and hereditary polyneuropathies (N = 14), normal pressure hydrocephalus (N = 3), functional neurological disorder (N = 6), migraine (N = 1), spondylotic myelopathy (N = 2), and spastic paraparesis (N = 2)	56	47	37	28					62.7	55.6	72.1			59.1	51.9	65.5													0.46	0.33	0.62				0.4	0.26	0.57			44
Femiano 2024	CSF	CSF	MIP-1b		Bio-plex	revised_El_Escorial_2000	probable or definite	DC	patients without degenerative/inflammatory diseases, including vascular leukoencephalopathy (N = 19), metabolic and hereditary polyneuropathies (N = 14), normal pressure hydrocephalus (N = 3), functional neurological disorder (N = 6), migraine (N = 1), spondylotic myelopathy (N = 2), and spastic paraparesis (N = 2)	56	47	37	28					62.7	55.6	72.1			59.1	51.9	65.5													3.03	2.5	4.04				3.04	2.49	3.68			44
Femiano 2024	CSF	CSF	TNF		Bio-plex	revised_El_Escorial_2000	probable or definite	DC	patients without degenerative/inflammatory diseases, including vascular leukoencephalopathy (N = 19), metabolic and hereditary polyneuropathies (N = 14), normal pressure hydrocephalus (N = 3), functional neurological disorder (N = 6), migraine (N = 1), spondylotic myelopathy (N = 2), and spastic paraparesis (N = 2)	56	47	37	28					62.7	55.6	72.1			59.1	51.9	65.5													1.35	0.005	2.84				1.55	0.16	2.99			44
Femiano 2024	CSF	CSF	Eotaxin		Bio-plex	revised_El_Escorial_2000	probable or definite	DC	patients without degenerative/inflammatory diseases, including vascular leukoencephalopathy (N = 19), metabolic and hereditary polyneuropathies (N = 14), normal pressure hydrocephalus (N = 3), functional neurological disorder (N = 6), migraine (N = 1), spondylotic myelopathy (N = 2), and spastic paraparesis (N = 2)	56	47	37	28					62.7	55.6	72.1			59.1	51.9	65.5													0.88	0.61	1.23				0.94	0.62	1.23			44
Gagliardi 2021	CSF	CSF	pNfH		ELISA	Awaji_El_Escorial_2009	not specified	HC	healthy individuals	32	18	19	7			65.7	10.8						38.5	22.7	54	0.875			1			0.939			3107						223
Gagliardi 2021	CSF	CSF	pNfH		ELISA	Awaji_El_Escorial_2009	not specified	DC	Other neurological disorders, including inflammatory, peripheral neuropathy, vascular, and neurodegenerative conditions, and SMA3	32	79	19	44			65.7	10.8									0.873			0.844			0.867			3107						917
Gagliardi 2021	CSF	CSF	NfL		ELISA	Awaji_El_Escorial_2009	not specified	HC	healthy individuals	32	18	19	7			65.7	10.8						38.5	22.7	54	0.9375			1			0.995			4333.6						272.5
Gagliardi 2021	CSF	CSF	NfL		ELISA	Awaji_El_Escorial_2009	not specified	DC	Other neurological disorders, including inflammatory, peripheral neuropathy, vascular, and neurodegenerative conditions, and SMA3	32	79	19	44			65.7	10.8									0.646			0.906			0.853			4333.6						1908.2
Gagliardi 2024	CSF	CSF	NfL		ELISA	revised_El_Escorial_2015	not specified	DC	CTRL-1: “non-inflammatory controls” (e.g., chronic non-inflammatory neuropathies, MCI, headache, etc.), CTRL-2: “inflammatory controls” (e.g., CNS inflammation, tumors), CTRL-3: “neurodegenerative controls” (e.g., AD, synucleinopathies)	210	218	124	106		34			62	55	69			69	52	76	0.8	73.6	85.2	0.843	78.6	88.6	0.899	0.868	0.929				5620	2564	10711				833.7	480	1399			41
Gagliardi 2024	CSF	CSF	CHIT1		ELISA	revised_El_Escorial_2015	not specified	DC	CTRL-1: “non-inflammatory controls” (e.g., chronic non-inflammatory neuropathies, MCI, headache, etc.), CTRL-2: “inflammatory controls” (e.g., CNS inflammation, tumors), CTRL-3: “neurodegenerative controls” (e.g., AD, synucleinopathies)	210	218	124	106		34			62	55	69			69	52	76	0.468	37.1	56.8	0.902	83.9	94.2	0.688	0.615	0.762				1040	390	3930				390	390	390			41
Gagliardi 2024	CSF	CSF	miR-181b		RT-qPCR	revised_El_Escorial_2015	not specified	DC	CTRL-1: “non-inflammatory controls” (e.g., chronic non-inflammatory neuropathies, MCI, headache, etc.), CTRL-2: “inflammatory controls” (e.g., CNS inflammation, tumors), CTRL-3: “neurodegenerative controls” (e.g., AD, synucleinopathies)	210	218	124	106		34			62	55	69			69	52	76	0.8	73.6	85.2	0.843	78.6	88.6	0.899	0.868	0.929				5620	2564	10711				833.7	480	1399			41
Gagliardi 2024	CSF	CSF	MODEL	NfL+CHIT1+miR181b	RT-qPCR	revised_El_Escorial_2015	not specified	DC	CTRL-1: “non-inflammatory controls” (e.g., chronic non-inflammatory neuropathies, MCI, headache, etc.), CTRL-2: “inflammatory controls” (e.g., CNS inflammation, tumors), CTRL-3: “neurodegenerative controls” (e.g., AD, synucleinopathies)	210	218	124	106		34			62	55	69			69	52	76							0.829	0.761	0.898															41
Ghaderi 2025			ASL-MRI			NA (systematic review)
Gille 2019–1	CSF	CSF	CHIT1		ELISA	Awaji_El_Escorial_2009	not specified	DC	Specified by clinical diagnosis distinct from ALS	105	102	60	49					63	56	70			55	44.5	65.5	0.848	76.4	91	0.618	51.6	71.2	0.78	0.72	0.83				6907						1681					38
Gille 2019–1	CSF	CSF	CHIT1		ELISA	Awaji_El_Escorial_2009	not specified	ALSmimics	ALS-like symptoms later ruled out for DM	105	16	60	11					63	56	70			57	45.35	68.65	0.667	56.8	75.6	0.813	54.4	96	0.79	0.7	0.86				6907						1617					38
Gille 2019–1	CSF	CSF	YKL40		ELISA	Awaji_El_Escorial_2009	not specified	DC	Specified by clinical diagnosis distinct from ALS	105	102	60	49					63	56	70			55	44.5	65.5	0.762	66.9	84	0.657	55.6	74.8	0.76	0.69	0.82				331						213					38
Gille 2019–1	CSF	CSF	YKL40		ELISA	Awaji_El_Escorial_2009	not specified	ALSmimics	ALS-like symptoms later ruled out for DM	105	16	60	11					63	56	70			57	45.35	68.65	0.705	60.8	79	0.688	41.3	89	0.72	0.63	0.8				331						245					38
Gille 2019–1	CSF	CSF	MCP1		V-PLEX	Awaji_El_Escorial_2009	not specified	DC	Specified by clinical diagnosis distinct from ALS	105	102	60	49					63	56	70			55	44.5	65.5	0.743	64.8	82.3	0.586	48.2	68.4	0.68	0.61	0.74				443						365					38
Gille 2019–1	CSF	CSF	MCP1		V-PLEX	Awaji_El_Escorial_2009	not specified	ALSmimics	ALS-like symptoms later ruled out for DM	105	16	60	11					63	56	70			57	45.35	68.65	0.933	86.7	97.3	0.5	24.7	75.3	0.75	0.66	0.82				443						332					38
Gille 2019–1	blood	serum	CHIT1		ELISA, serum	Awaji_El_Escorial_2009	not specified	ALSmimics	ALS-like symptoms later ruled out for DM	102	16		11					63	56	70			57	45.35	68.65													35.37						34.39
Gille 2019–1	blood	serum	YKL40		ELISA, serum	Awaji_El_Escorial_2009	not specified	ALSmimics	ALS-like symptoms later ruled out for DM	102	16		11					63	56	70			57	45.35	68.65													53.96						71.15
Gille 2019–2	blood	serum	NfL		MSD assay, serum	Awaji_El_Escorial_2009	not specified	DC	GBS+CIDP	149	68	94	43		15			62	54	70									0.632	50.7	74.6	0.58	0.51	0.64				179
Gille 2019–2	blood	serum	NfL		MSD assay, serum	Awaji_El_Escorial_2009	not specified	HSP	HSP	149	14	94	8		15			62	54	70			46	34.9	57.1	0.893	83.1	93.7	0.786	49.2	95.3	0.84	0.78	0.9				179						37
Gille 2019–2	blood	serum	NfL		MSD assay, serum	Awaji_El_Escorial_2009	not specified	PLS	PLS	149	11	94	7		15			62	54	70			62	56.2	67.4	0.805	73.3	86.6	0.909	58.7	99.8	0.89	0.83	0.93				179						34
Gille 2019–2	blood	serum	NfL		MSD assay, serum	Awaji_El_Escorial_2009	not specified	PMA	PMA	149	6	94	4		15			62	54	70			64	58.15	69.85	0.812	74	87.1	0.667	22.3	95.7	0.71	0.63	0.78				179						34
Gille 2019–2	blood	serum	NfL		MSD assay, serum	Awaji_El_Escorial_2009	not specified	ALSmimics	ALS mimics: chronic radiculopathy7, myasthenia gravis2, and cervical stenosis1, Brachial plexopathy2, Hirayama1, IBM1, neuropathy3, brainstem vascular lesions 1	149	19	94	13		15			62	54	70						0.792	71.8	85.4	0.842	60.4	96.6	0.85	0.79	0.9				179
Gomes 2023	blood	plasma	miRs		RT-qPCR, plasma	GoldCoast_2020		HC	gender and age-matched neurologically normal controls	35	15	18	9	0	0	58.25	10.81				53.84	12.12
Gomes 2023	blood	plasma	miRs		RT-qPCR, plasma	GoldCoast_2020		ALSmimics	gender and age-matched neurologically normal controls	35	16	18	9	0	0	58.25	10.81				61.16	12.17
Gong 2022 (RETRACTED)	CSF	CSF	p-tau		ELISA	revised_El_Escorial_2000	probable or definite	DC	"48 patients with other neurological diseases (OND), including tension-type headache (n=38, 79%), hypokalemic paralysis (n=4, 8%), low intracranial pressure (n=1, 2%), and CSF leakage (n=5, 10%)	90	48	49	25			60.16	12.51				55.42	11.83													4.19	0.32					23.64	1.49					35.94	6.98
Gong 2022 (RETRACTED)	CSF	CSF	p-tau		ELISA	revised_El_Escorial_2000	probable or definite	ALSmimics	Twenty ALS mimic diseases were cervical spondylotic myelopathy (15 cases, 75%) and multifocal motor neuropathy	90	20	49	11			60.16	12.51				59.85	10.24													4.19	0.32					5.93	0.77					35.94	6.98
González-Mingot 2023	blood	serum	Mitochondrial Aconitase (Aco2)		Enzyme activity analysis, serum	revised_El_Escorial_2000	probable or definite	HC	age sex matched, no clinical signs of neuromotor disorders	26	22	15	11			58.24	14.85				57.6	11.13													257.65	111.1					375.41	166.01
Gray 2020	CSF	CSF	CHIT1		ELISA	not specified		HC	Controls were individuals without a known genetic mutation or ALS symptoms.	12	16	6	7	5	5	57.5	7.2				46	11.3																7.75						0.71					39
Gray 2020	CSF	CSF	CHIT1_enzyme_activity		ELISA	not specified		HC	Controls were individuals without a known genetic mutation or ALS symptoms.	12	16	6	7	5	5	57.5	7.2				46	11.3																28.08						6.93
Gray 2020	CSF	CSF	YKL40		ELISA	not specified		HC	Controls were individuals without a known genetic mutation or ALS symptoms.	12	16	6	7	5	5	57.5	7.2				46	11.3																187.06						95.81					39
Gray 2020	CSF	CSF	CHI3L2		ELISA	not specified		HC	Controls were individuals without a known genetic mutation or ALS symptoms.	12	16	6	7	5	5	57.5	7.2				46	11.3																15.87						5.56					39
Gray 2020	CSF	CSF	CHIT1		ELISA	not specified		AtRisk	Controls were individuals without a known genetic mutation or ALS symptoms.	12	55	6	17	5	5	57.5	7.2				47.4	11.4																7.75						0.71					39
Gray 2020	CSF	CSF	CHIT1_enzyme_activity		ELISA	not specified		AtRisk	Controls were individuals without a known genetic mutation or ALS symptoms.	12	55	6	17	5	5	57.5	7.2				47.4	11.4																28.08						6.76
Gray 2020	CSF	CSF	YKL40		ELISA	not specified		AtRisk	Controls were individuals without a known genetic mutation or ALS symptoms.	12	55	6	17	5	5	57.5	7.2				47.4	11.4																187.06						106.69					39
Gray 2020	CSF	CSF	CHI3L2		ELISA	not specified		AtRisk	Controls were individuals without a known genetic mutation or ALS symptoms.	12	55	6	17	5	5	57.5	7.2				47.4	11.4																15.87						5.6					39
Greco 2021	blood	blood	MODEL	analyzing 10-ranked features, from 108 blood analytes (SVM-RFE): Cholesterol (Chol), CD8 lymphocyte counts (CD8), IgG levels (IgG), Gamma globulin (γGl), High-Density Lipoprotein (HDL), Prothrombin Time (PT), Triglycerides (Trig), CD4 lymphocyte counts (CD4), IgE levels (IgE), Partial Thromboplastin Time (PTT)	not specified	revised_El_Escorial_2000	definite	ALSmimics	LMND(Lower Motor Neuron Disease)	20	11
Grima 2023	blood	blood	MODEL	ALL_VST (Variance-Stabilized Transformation for 12,569 genes)	RNAseq	revised_El_Escorial_2000	not specified	HC	neurologically normal controls from Macquarie University's Neurodegenerative Disease Biobank.	96	48	58	27		10	60.3	14				60.6	12.2				0.781			0.667			0.814
Grima 2023	blood	blood	MODEL	FDR_VST (Variance-Stabilized Transformation for the 245 FDR-selected genes; FDR<0.05)	RNAseq	revised_El_Escorial_2000	not specified	HC	neurologically normal controls from Macquarie University's Neurodegenerative Disease Biobank.	96	48	58	27		10	60.3	14				60.6	12.2				0.792			0.688			0.825
Grima 2023	blood	blood	MODEL	ALL_LCPM (Log Counts Per Million for 12,569 genes)	RNAseq	revised_El_Escorial_2000	not specified	HC	neurologically normal controls from Macquarie University's Neurodegenerative Disease Biobank.	96	48	58	27		10	60.3	14				60.6	12.2				0.792			0.75			0.829
Grima 2023	blood	blood	MODEL	FDR_LCPM (Log Counts Per Million for the 245 FDR-selected genes; FDR<0.05)	RNAseq	revised_El_Escorial_2000	not specified	HC	neurologically normal controls from Macquarie University's Neurodegenerative Disease Biobank.	96	48	58	27		10	60.3	14				60.6	12.2				0.781			0.729			0.826
Guo 2025	blood	plasma	MODEL	PTE20 and PTE50 models selected 55 and 61 nominally significant metabolites, respectively, which overlapped to a significant extent (46 shared metabolites); PTE20(Model 3 was a Cox regression model that correlated baseline metabolite abundance to progression to an event (PTE), defined as a 20% (PTE20) or 50% (PTE50) decline in ALSFRS-R relative to diagnostic ALSFRS-R score)	LC-MS/MS, plasma	revised_El_Escorial_2000	all classifications			317		172		15	21			64	56	71
Hafsteinsdóttir 2024	CSF	CSF	NfL		Simoa	El_Escorial_not_specified_ver	not specified	HC	neurologically healthy individuals who consented to donate serum and CSF samples to a research biobank while undergoing spinal anesthesia for an elective orthopedic procedure	34	73	18	43			65.9	11.3				52.8	23.3																5620	2434	9103				499	264	983
Hafsteinsdóttir 2024	blood	serum	NfL		Simoa, serum	El_Escorial_not_specified_ver	not specified	HC	neurologically healthy individuals who consented to donate serum and CSF samples to a research biobank while undergoing spinal anesthesia for an elective orthopedic procedure	34	73	18	43			65.9	11.3				52.8	23.3																69.3	46	127				12.3	6.1	19.8
Hafsteinsdóttir 2024	CSF	CSF	NfL ratio	CSF/serum NfL	Simoa	El_Escorial_not_specified_ver	not specified	HC	neurologically healthy individuals who consented to donate serum and CSF samples to a research biobank while undergoing spinal anesthesia for an elective orthopedic procedure	34	73	18	43			65.9	11.3				52.8	23.3																69.4	52.2	113				42.4	33.3	55.5
Haji 2022	blood	serum	NfL		ECL, serum	Awaji_El_Escorial_2009	not specified	HC	No neurological or psychiatric deficits.	58	41	40	17					68	59.3	72.8			67	53	70													200.4	112.1	365.6				49.3	36.8	65.5
Haji 2022	blood	serum	NfL		ECL, serum	Awaji_El_Escorial_2009	not specified	ALSmimics	Diagnoses included cervical spondylosis, multifocal motor neuropathy, neuropathy of unknown cause, primary lateral sclerosis, and probable PSP with Richardson’s syndrome	58	8	40	7					68	59.3	72.8			65.5	62.3	70							0.89						200.4	112.1	365.6				69.3	58.6	81.1
Haji 2022	blood	serum	YKL40		ECL, serum	Awaji_El_Escorial_2009	not specified	HC	No neurological or psychiatric deficits.	58	41	40	17					68	59.3	72.8			67	53	70													53.8	36.2	93.4				44.7	27.9	78.4
Haji 2022	blood	serum	YKL40		ECL, serum	Awaji_El_Escorial_2009	not specified	ALSmimics	Diagnoses included cervical spondylosis, multifocal motor neuropathy, neuropathy of unknown cause, primary lateral sclerosis, and probable PSP with Richardson’s syndrome	58	8	40	7					68	59.3	72.8			65.5	62.3	70							0.5						53.8	36.2	93.4				43.3	20.4	117.2
Halbgebauer 2022–1	CSF	CSF	VILIP-1		Simoa	revised_El_Escorial_2000	probable or definite	NonND	control group did not exhibit neurodegenerative disease symptoms and was primarily used to exclude inflammation of the CNS	20	75	12	30			64	13				69	13																98	64	141				91	72	119
Halbgebauer 2022–1	blood	serum	VILIP-1		Simoa, serum	revised_El_Escorial_2000	probable or definite	NonND	control group did not exhibit neurodegenerative disease symptoms and was primarily used to exclude inflammation of the CNS	20	75	12	30			64	13				69	13																26	20	46				23	18	31
Halbgebauer 2022–1	CSF	CSF	t-tau		ELISA	revised_El_Escorial_2000	probable or definite	NonND	control group did not exhibit neurodegenerative disease symptoms and was primarily used to exclude inflammation of the CNS	20	75	12	30			64	13				69	13																199	141	337				239	159	307
Halbgebauer 2022–1	CSF	CSF	p-tau181		ELISA	revised_El_Escorial_2000	probable or definite	NonND	control group did not exhibit neurodegenerative disease symptoms and was primarily used to exclude inflammation of the CNS	20	75	12	30			64	13				69	13																37	29	57				49	36	70
Halbgebauer 2022–1	CSF	CSF	Aβ42		ELISA	revised_El_Escorial_2000	probable or definite	NonND	control group did not exhibit neurodegenerative disease symptoms and was primarily used to exclude inflammation of the CNS	20	75	12	30			64	13				69	13																945	786	1147				985	778	1255
Halbgebauer 2022–1	CSF	CSF	VILIP-1		Simoa	revised_El_Escorial_2000	probable or definite	AD	AD; International Working Group 2 criteria	20	73	12	26			64	13				70	8																98	64	141				154	119	220
Halbgebauer 2022–1	blood	serum	VILIP-1		Simoa, serum	revised_El_Escorial_2000	probable or definite	AD	AD; International Working Group 2 criteria	20	73	12	26			64	13				70	8																26	20	46				33	24	36
Halbgebauer 2022–1	CSF	CSF	t-tau		ELISA	revised_El_Escorial_2000	probable or definite	AD	AD; International Working Group 2 criteria	20	73	12	26			64	13				70	8																199	141	337				689	517	932
Halbgebauer 2022–1	CSF	CSF	p-tau181		ELISA	revised_El_Escorial_2000	probable or definite	AD	AD; International Working Group 2 criteria	20	73	12	26			64	13				70	8																37	29	57				120	94	148
Halbgebauer 2022–1	CSF	CSF	Aβ42		ELISA	revised_El_Escorial_2000	probable or definite	AD	AD; International Working Group 2 criteria	20	73	12	26			64	13				70	8																945	786	1147				487	417	593
Halbgebauer 2022–1	CSF	CSF	VILIP-1		Simoa	revised_El_Escorial_2000	probable or definite	bvFTD	bvFTD; the international criteria were used	20	18	12	9			64	13				68	10																98	64	141				105	81	134
Halbgebauer 2022–1	blood	serum	VILIP-1		Simoa, serum	revised_El_Escorial_2000	probable or definite	bvFTD	bvFTD; the international criteria were used	20	18	12	9			64	13				68	10																26	20	46				28	21	42
Halbgebauer 2022–1	CSF	CSF	t-tau		ELISA	revised_El_Escorial_2000	probable or definite	bvFTD	bvFTD; the international criteria were used	20	18	12	9			64	13				68	10																199	141	337				331	260	426
Halbgebauer 2022–1	CSF	CSF	p-tau181		ELISA	revised_El_Escorial_2000	probable or definite	bvFTD	bvFTD; the international criteria were used	20	18	12	9			64	13				68	10																37	29	57				43	27	57
Halbgebauer 2022–1	CSF	CSF	Aβ42		ELISA	revised_El_Escorial_2000	probable or definite	bvFTD	bvFTD; the international criteria were used	20	18	12	9			64	13				68	10																945	786	1147				871	735	1157
Halbgebauer 2022–1	CSF	CSF	VILIP-1		Simoa	revised_El_Escorial_2000	probable or definite	CJD	CJD; neuropathologically confrmed cases from the Department of Neurology in Göttingen	20	22	12	8			64	13				65	8																98	64	141				624	326	1173
Halbgebauer 2022–1	blood	serum	VILIP-1		Simoa, serum	revised_El_Escorial_2000	probable or definite	CJD	CJD; neuropathologically confrmed cases from the Department of Neurology in Göttingen	20	22	12	8			64	13				65	8																26	20	46				96	52	142
Halbgebauer 2022–1	CSF	CSF	t-tau		ELISA	revised_El_Escorial_2000	probable or definite	CJD	CJD; neuropathologically confrmed cases from the Department of Neurology in Göttingen	20	22	12	8			64	13				65	8																199	141	337				8275	4403	19408
Halbgebauer 2022–1	CSF	CSF	VILIP-1		Simoa	revised_El_Escorial_2000	probable or definite	PDspectrum	PD=17, DLB=2, PDD=7, diagnosed by specialists for movement disorders according to the UK PD society brain bank criteria	20	26	12	15			64	13				70	8																98	64	141				112	66	166
Halbgebauer 2022–1	blood	serum	VILIP-1		Simoa, serum	revised_El_Escorial_2000	probable or definite	PDspectrum	PD=17, DLB=2, PDD=7, diagnosed by specialists for movement disorders according to the UK PD society brain bank criteria	20	26	12	15			64	13				70	8																26	20	46				27	18	32
Halbgebauer 2022–1	CSF	CSF	t-tau		ELISA	revised_El_Escorial_2000	probable or definite	PDspectrum	PD=17, DLB=2, PDD=7, diagnosed by specialists for movement disorders according to the UK PD society brain bank criteria	20	26	12	15			64	13				70	8																199	141	337				285	152	325
Halbgebauer 2022–1	CSF	CSF	p-tau181		ELISA	revised_El_Escorial_2000	probable or definite	PDspectrum	PD=17, DLB=2, PDD=7, diagnosed by specialists for movement disorders according to the UK PD society brain bank criteria	20	26	12	15			64	13				70	8																37	29	57				49	36	64
Halbgebauer 2022–1	CSF	CSF	Aβ42		ELISA	revised_El_Escorial_2000	probable or definite	PDspectrum	PD=17, DLB=2, PDD=7, diagnosed by specialists for movement disorders according to the UK PD society brain bank criteria	20	26	12	15			64	13				70	8																945	786	1147				899	517	1116
Halbgebauer 2022–2	CSF	CSF	NfL		Ella	revised_El_Escorial_2000	probable or definite	NonND	Non-neurodegenerative controls	70	72					62	13									0.87	77	94	0.9	81	96	0.94	0.91	0.98				4207	2360	6839				607	434	954
Halbgebauer 2022–2	CSF	CSF	NfL		Ella	revised_El_Escorial_2000	probable or definite	ALSmimics	non-ALS patients whose initial differential diagnosis included ALS	70	54					62	13									0.83	72	91	0.96	87	99	0.94	0.91	0.98				4207	2360	6839				593	458	934
Halbgebauer 2022–2	CSF	CSF	NfH		Ella	revised_El_Escorial_2000	probable or definite	NonND	Non-neurodegenerative controls	68	67					62	13									0.88	78	95	0.9	80	96	0.93	0.88	0.98				5351	2419	7847				816	538	1147
Halbgebauer 2022–2	CSF	CSF	NfH		Ella	revised_El_Escorial_2000	probable or definite	ALSmimics	non-ALS patients whose initial differential diagnosis included ALS	68	54					62	13									0.85	75	92	0.94	85	98	0.93	0.88	0.98				5351	2419	7847				953	712	1313
Halbgebauer 2022–2	blood	serum	NfL		Ella, serum	revised_El_Escorial_2000	probable or definite	NonND	Non-neurodegenerative controls	75	77	46	31			62	13				60	19				0.87	77	93	0.9	81	95	0.93	0.9	0.97				91	61	143				20	13	28
Halbgebauer 2022–2	blood	serum	NfL		Ella, serum	revised_El_Escorial_2000	probable or definite	ALSmimics	non-ALS patients whose initial differential diagnosis included ALS	75	56	46	31			62	13				59	14				0.93	85	98	0.8	68	90	0.93	0.89	0.97				91	61	143				21	14	30
Halbgebauer 2022–2	blood	serum	NfH		Ella, serum	revised_El_Escorial_2000	probable or definite	NonND	Non-neurodegenerative controls	75	77	46	31			62	13				60	19				0.79	68	87	0.88	79	95	0.89	0.83	0.94				1288	657	2176				141	72	342
Halbgebauer 2022–2	blood	serum	NfH		Ella, serum	revised_El_Escorial_2000	probable or definite	ALSmimics	non-ALS patients whose initial differential diagnosis included ALS	75	56	46	31			62	13				59	14				0.75	63	84	0.96	88	99	0.88	0.82	0.94				1288	657	2176				163	78	363
Hamad 2025						NA (systematic review)
Harvey 2025	blood	plasma	cfDNA signature (hypomethylation)		WGBS, plasma	not specified		HC	neurologically normal individuals	12	12
He 2024	blood	serum	CAMP		ELISA, serum	revised_El_Escorial_2000	not specified	HC	Age- and sex-matched healthy controls	100	100	60	56			49.99	7.74				49.01	7.75										0.713
He 2024	blood	serum	MODEL	Log(P)=0.002×HBB+0.572×CAMP+0.196×TLN1+0.900×ZYX+0.201×TPT1−6.981	ELISA, serum	revised_El_Escorial_2000	not specified	HC	Age- and sex-matched healthy controls	100	100	60	56			49.99	7.74				49.01	7.75				0.79			0.71			0.811
Hishizawa 2019	blood-platelet	blood-platelet	TDP43		ELISA	Awaji_El_Escorial_2009	all classifications	NonALS	Non-ALS controls who had no neurodegenerative, infectious, or immunological diseases.	19	21	10	12	0	0	66.24	7.34				65.29	7.37													1.178	0.802037	0.184				0.993	1.10898	0.242
Hogg 2020	blood	serum	5′ValCAC tRNA fragment.		Custom small RNA TaqMan assays., serum	El_Escorial_1994	all classifications	HC	Matched for age, sex, and ethnicity with ALS cases	114	91		50					68					66
Hogg 2020	blood	serum	5′ValCAC tRNA fragment.		Custom small RNA TaqMan assays., serum	El_Escorial_1994	all classifications	HC	Matched for age, sex, and ethnicity with ALS cases	182	128		85										67
Holdom 2022	blood	plasma	Hyaluronan		ELISA, plasma	El_Escorial_1994	probable or definite	HC	recruited as a convenience sample, consisting of family, friends, and colleagues of ALS patients​	62	59	40	29			60.91	8.26				57.05	10.64													59	39.36					75.7
Howe 2024	blood	plasma	Ghrelin		ELISA, plasma	revised_El_Escorial_2000	probable or definite	HC	"Controls were recruited as a convenience sample of partners, friends, and family of patients with ALS."	46	43	31	20			59.2	7.94				54.1	11.2																3.62	2.29	6.71				7.53	3.29	19.29
Howe 2024	blood	plasma	LEAP2		ELISA, plasma	revised_El_Escorial_2000	probable or definite	HC	"Controls were recruited as a convenience sample of partners, friends, and family of patients with ALS."	46	43	31	20			59.2	7.94				54.1	11.2																2749	2517	3787				2605	2167	3378
Howe 2024	blood	plasma	LEAP2:Ghrelin Molar Ratio		ELISA, plasma	revised_El_Escorial_2000	probable or definite	HC	"Controls were recruited as a convenience sample of partners, friends, and family of patients with ALS."	46	43	31	20			59.2	7.94				54.1	11.2																903	335	1420				259	133	864
Howe 2024	blood	plasma	Leptin		ELISA, plasma	revised_El_Escorial_2000	probable or definite	HC	"Controls were recruited as a convenience sample of partners, friends, and family of patients with ALS."	46	43	31	20			59.2	7.94				54.1	11.2																2526	1162	5169				1850	876	4365
Huang 2020			NfL, pNfH, MCP1, IL18, sTERM2,,,			El_Escorial_not_specified_ver	all classifications	NonND	Controls without neurological diseases (e.g., sourced from various repositories like NEALS, Innovative Research, and others)​	108	79	60	52	17	10	56.9	10				43.4	11.8
Huang 2024	PBMC	PBMC	lnc-HIBADH-4		RT-qPCR	not specified		HC	age- and sex-matched 40 health controls (HCs) and 40 PD patients from West China Hospital.	60	40	35	20			52.85					51.28																										39.75
Hußler 2022	CSF	CSF	Brevican		ELISA and immunoblotting	Awaji_El_Escorial_2009	all classifications	DC	patients with non-specific neurological complaints, having undergone lumbar puncture to exclude neurological conditions	16	26	7	12			63	14.9				60.5	15.5													208.5	91.88					190.4	83.98
Hußler 2022	CSF	CSF	Neurocan		ELISA and immunoblotting	Awaji_El_Escorial_2009	all classifications	DC	patients with non-specific neurological complaints, having undergone lumbar puncture to exclude neurological conditions	15	26	7	12			63	14.9				60.5	15.5													29.16	13.06					29.26	14.12
Irwin 2024	blood	plasma	HDGFL2		ELISA, plasma	symptomatic C9orf72 mutation carriers with familial ALS-FTD		DC	migraine	32	25			32	32	57.4	9.4																		6.4	11.4					1.1	1.6
Ivanova 2020	blood	plasma	angiogenin		ELISA, plasma	revised_El_Escorial_2000	probable or definite	HC	26 generally healthy people corresponding in gender and age to the patient group	30	26	16	12	6	6			55.5	48	65			56	45	60													6368.76	5302.41	7800.83				7657.3	6592.24	8569.09
Ivanova 2020	blood	plasma	angiogenin in plasma exosome fraction		ELISA, plasma	revised_El_Escorial_2000	probable or definite	HC	26 generally healthy people corresponding in gender and age to the patient group	30	26	16	12	6	6			55.5	48	65			56	45	60													1869.22	1235.59	2373.6				2900.73	2202.86	3968.4
Ivanova 2020	CSF	CSF	angiogenin		ELISA	revised_El_Escorial_2000	probable or definite	no		8	0																											2365.19	2219.35	4175.06
Jacobsen 2024	CSF	CSF	NfL		Simoa	Awaji_El_Escorial_2009	not specified	ALSmimics	reffered with suspicion of ALS, but did not fulfill the criteria for ALS and formed the patient control group with ALS-mimicking disorders	97	53	61	37			67.1	11.5				62.4	11.9				0.849			0.835			0.842																	41
Jacobsen 2024	CSF	CSF	MODEL	NfL + T-SICIp(threshold-tracking short-interval cortical inhibition)	Simoa	Awaji_El_Escorial_2009	not specified	ALSmimics	reffered with suspicion of ALS, but did not fulfill the criteria for ALS and formed the patient control group with ALS-mimicking disorders	97	53	61	37			67.1	11.5				62.4	11.9				0.736			0.938			0.854																	41
Jericó 2023	CSF	CSF	sTREM2		ELISA	revised_El_Escorial_2000	probable or definite	HC	age- and sex-matched healthy control, CSF-controls subjects who underwent a spinal anesthesia in minor surgery and met the above criteria	46	46	29	48					69	63	75			59	51	66	0.72			0.6			0.664	0.549	0.779				790	602	1058				587	355	941			38
Jericó 2023	blood	serum	sTREM2		ELISA, serum	revised_El_Escorial_2000	probable or definite	HC	age- and sex-matched healthy control	100	100	48	48					69	63	75			69	63	75	0.75			0.53			0.648	0.571	0.724				3679	2692	4778				2811	1844	3802
Jia 2021	blood	serum	metabolite_modeling	using 4 differential metabolites. 2,4,6-tri-tert-butylbenzenethiol, beta-alanine, glycine, and ethanolamine	GC/MS, serum	revised_El_Escorial_2000	definite	HC	age- and gender-matched volunteers without any nervous system diseases​	23	25	12	12			52.5	1.7				52.4	2.1										0.898	0.802	0.995
Jia 2021	blood	serum	metabolite_modeling	using 9 differential metabolites. Maltose, Glyceric acid, Lactic acid, Beta-alanine, Phosphoric acid, Glutamic acid, Ethanolamine, Glycine, 2,4,6-Tri-tert-butylbenzenethiol	GC/MS, serum	revised_El_Escorial_2000	definite	HC	age- and gender-matched volunteers without any nervous system diseases​	23	25	12	12			52.5	1.7				52.4	2.1										0.952	0.895	1
Jiao 2024	CSF	CSF	sTREM2		ELISA	revised_El_Escorial_2000	all classifications	NonND	those who underwent an intraspinal anesthesia in minor surgery. “match for age and sex with ALS group”, and "no other neurodegenerative disease such as Alzheimer’s disease, no tumoral or systemic inflammatory disease and no active anti-inflammatory drugs intake"	47	23	24	13			55.4	9.69				56	9.6																13.94	9.4	18.48				10.2	8.28	12.12			41
Jin 2025	blood	plasma	cfDNA signature (methylation)		WGBS, plasma	not specified		HC	Healthy controls	10	8	10	8			60					60
Joilin 2020 (discovery cohort)	blood	serum	MODEL	Random Forest Modeling using 6 ncRNAs (hsa-miR-16-5p, hsa-miR-21-5p, hsa-miR-92a-3p, hsa-piR-33151, TRV-AAC4-1.1, and TRA-AGC6-1.1)	RNAseq, serum	not specified		NonALS	Non-ALS controls include HC, neurological controls, and disease mimics. HC: age- and sex-matched to ALS, typically spouse or friends	44	35															0.955			0.914			0.992
Joilin 2020 (validation cohort)	blood	serum	MODEL	Random Forest Modeling using 6 ncRNAs (hsa-miR-16-5p, hsa-miR-21-5p, hsa-miR-92a-3p, hsa-piR-33151, TRV-AAC4-1.1, and TRA-AGC6-1.1)	RNAseq, serum	not specified		NonALS	Non-ALS controls include HC, neurological controls, and disease mimics. HC: age- and sex-matched to ALS, typically spouse or friends	51	106															0.868			0.471			0.656
Ju 2024	blood	serum	Spp1		ELISA, serum	revised_El_Escorial_2000	all (excluding suspected)	HC	male patients recruited from the neuromuscular or family medicine outpatient clinics	105	55	70	55			57.5	10.4				57.9	10.6																23.08	15.85	30.65				20.46	13.8	25.9
Ju 2024	blood	serum	Spp1		ELISA, serum	revised_El_Escorial_2000	all (excluding suspected)	SBMA	male patients recruited from the neuromuscular or family medicine outpatient clinics	105	77	70	77			57.5	10.4				54.1	9.9																23.08	15.85	30.65				20.9	16.18	29.53
Kasai 2019	CSF	CSF	NfL		Simoa	revised_El_Escorial_2000	all classifications (All suspected and possible ALS patients were confirmed to show conversion to probable or definite ALS within the follow-up period)	NonND	Age-matched controls with non-neurodegenerative diseases, showing no neurological symptoms​	29	29	18	19			65.41	12.34				66.4	9.2				0.8276			0.8276			0.8347
Kasai 2019	CSF	CSF	TDP43		Simoa	revised_El_Escorial_2000	all classifications (All suspected and possible ALS patients were confirmed to show conversion to probable or definite ALS within the follow-up period)	NonND	Age-matched controls with non-neurodegenerative diseases, showing no neurological symptoms​	29	29	18	19			65.41	12.34				66.4	9.2				0.7586			0.7586			0.8205
Kasai 2019	CSF	CSF	MODEL	CSF_NfL × CSF_TDP43	Simoa	revised_El_Escorial_2000	all classifications (All suspected and possible ALS patients were confirmed to show conversion to probable or definite ALS within the follow-up period)	NonND	Age-matched controls with non-neurodegenerative diseases, showing no neurological symptoms​	29	29	18	19			65.41	12.34				66.4	9.2				0.7931			0.8621			0.843
Kasai 2019	both CSF and Plasma	both CSF and Plasma	MODEL	CSF_NfL × Plasma_NfL	Simoa	revised_El_Escorial_2000	all classifications (All suspected and possible ALS patients were confirmed to show conversion to probable or definite ALS within the follow-up period)	NonND	Age-matched controls with non-neurodegenerative diseases, showing no neurological symptoms​	29	29	18	19			65.41	12.34				66.4	9.2										0.7598
Kasai 2019	both CSF and Plasma	both CSF and Plasma	MODEL	CSF_TDP43 × Plasma_NfL	Simoa	revised_El_Escorial_2000	all classifications (All suspected and possible ALS patients were confirmed to show conversion to probable or definite ALS within the follow-up period)	NonND	Age-matched controls with non-neurodegenerative diseases, showing no neurological symptoms​	29	29	18	19			65.41	12.34				66.4	9.2										0.6813
Kasai 2019	blood	plasma	NfL		Simoa, plasma	revised_El_Escorial_2000	all classifications (All suspected and possible ALS patients were confirmed to show conversion to probable or definite ALS within the follow-up period)	NonND	Age-matched controls with non-neurodegenerative diseases, showing no neurological symptoms​	29	29	18	19			65.41	12.34				66.4	9.2				0.6207			0.6552			0.6813
Kasai 2019	CSF	CSF	NfL		Simoa	revised_El_Escorial_2000	all classifications (All suspected and possible ALS patients were confirmed to show conversion to probable or definite ALS within the follow-up period)	DC	Non-age-matched controls with neuromuscular diseases including CIDP, GBS, MMN, and IBM​	46	46	29	34			71.36	9.27				69.83	20.18				0.8049			0.7436			0.8347
Kasai 2019	CSF	CSF	TDP43		Simoa	revised_El_Escorial_2000	all classifications (All suspected and possible ALS patients were confirmed to show conversion to probable or definite ALS within the follow-up period)	DC	Non-age-matched controls with neuromuscular diseases including CIDP, GBS, MMN, and IBM​	46	46	29	34			71.36	9.27				69.83	20.18				0.7317			0.5385			0.825
Kasai 2019	CSF	CSF	MODEL	CSF_NfL × CSF_TDP43	Simoa	revised_El_Escorial_2000	all classifications (All suspected and possible ALS patients were confirmed to show conversion to probable or definite ALS within the follow-up period)	DC	Non-age-matched controls with neuromuscular diseases including CIDP, GBS, MMN, and IBM​	46	46	29	34			71.36	9.27				69.83	20.18				0.878			0.8974			0.9493
Keisham 2019	CSF	CSF	Phonon vibration energies of graphene (2D peak changes)​		Raman spectroscopy	Definite ALS based on clinical neuropathological diagnosis		NonND	Non-neurological causes of death, specified as heart disease, cancer, pulmonary embolism, and normal​	13	7	8	4			60.4	12.8	66	52	78															3.2	0.5					1.2	2.4
Khoshdooz 2024						NA (umbrella review)
Khosla 2021	both CSF and Plasma	both CSF and Plasma	MODEL	P=1/(1+eˆ(-Y)).Y=−57.04+0.151×Age−0.243×BMI−2501.477×VEGFR2 plasma level+93.109×OPTN plasma level−0.244×VEGF CSF level+3.184×VEGFR2 CSF level−0.130×TDP43 CSF level	ELISA	revised_El_Escorial_2000	all (excluding suspected)	HC	healthy individuals without ALS.	107	132			0												0.98			0.93			0.993	0.986	0.999
Khosla 2021	both CSF and Plasma	both CSF and Plasma	MODEL	Age, BMI, plasma VEGFR2, plasma OPTN, CSF VEGF, CSF VEGFR2, CSF TDP43	ELISA	revised_El_Escorial_2015	all (excluding suspected)			107	132			0												0.98			0.93			0.993
Kittipeerapat 2023	blood	serum	CK-MB		immunoassay, serum	not specified		DC	Primary lateral sclerosis (PLS), benign fasciculation syndrome (BFS), Huntington’s disease (HD), Alzheimer’s disease (AD)​	130	64	75		0				64.8								0.83	77	89	0.83	77	89	0.83	0.77	0.89				6.4						2.6
Kleinveld 2024	blood	serum	NfL		ELISA, serum	GoldCoast_2020		MMN	Multifocal Motor Neuropathy (MMN), patients with definite and probable MMN according to the criteria of the European Federation of Neurological Societies or, in absence of conduction block, patients with MMN symptomatology and positive response to IVIg therapy were included.	37	37	25	25			61.1	7.4				57.9	12				0.946			1			0.985	0.963	1	59.4	56.9					20.7	10.2
Kläppe 2022	blood	plasma	hs-cTnT		Roche, plasma	revised_El_Escorial_2000	all (excluding suspected)	HC	siblings and partners of ALS patients as healthy controls	150	108	80	41	13	13			68	60.4	74.1			63.5	57.4	70.2							0.88	0.79	0.97				16.5	10	33				6	2.5	9.5
Kläppe 2022	blood	plasma	hs-cTnT		Roche, plasma	revised_El_Escorial_2000	all (excluding suspected)	ALSmimics	patients initially suspected of ALS but diagnosed with other diseases	150	28	80	19	13	13			68	60.4	74.1			67.8	51.8	75.1							0.7	0.61	0.79				16.5	10	33				11	6.5	14
Kläppe 2022	CSF	CSF	NfL		ELISA	revised_El_Escorial_2000	all (excluding suspected)	HC	siblings and partners of ALS patients as healthy controls	150	108	80	41	13	13			68	60.4	74.1			63.5	57.4	70.2							0.98	0.97	1				6105	3390	9090				720	633	870			40
Kläppe 2022	CSF	CSF	NfL		ELISA	revised_El_Escorial_2000	all (excluding suspected)	ALSmimics	patients initially suspected of ALS but diagnosed with other diseases	150	28	80	19	13	13			68	60.4	74.1			67.8	51.8	75.1							0.88	0.79	0.97				6105	3390	9090				1185	775	1715			40
Kläppe 2024	CSF	CSF	pNfH		ELISA	revised_El_Escorial_2000	not specified	ALSmimics	individuals who were initially suspected of having ALS but were later diagnosed with other conditions, including Motor Neuropathy, IBM, PD, PSP, Neuroborreliosis, Polyneuropathy, Spinal stenosis, Benign fasciculations, MSA	192	42	106	32					67.6	59.1	74			71.2	63.1	75.4	0.943			0.833			0.92	0.86	0.98				2124	1350	3092				411	258	568			39.5
Kläppe 2024	CSF	CSF	NfL		ELISA	revised_El_Escorial_2000	not specified	ALSmimics	individuals who were initially suspected of having ALS but were later diagnosed with other conditions, including Motor Neuropathy, IBM, PD, PSP, Neuroborreliosis, Polyneuropathy, Spinal stenosis, Benign fasciculations, MSA	192	42	106	32					67.6	59.1	74			71.2	63.1	75.4	0.906			0.762			0.86	0.78	0.94				6300	3764	10234				1373	881	2407			39.5
Kläppe 2024	blood	serum	NfL		Simoa, serum	revised_El_Escorial_2000	not specified	ALSmimics	individuals who were initially suspected of having ALS but were later diagnosed with other conditions, including Motor Neuropathy, IBM, PD, PSP, Neuroborreliosis, Polyneuropathy, Spinal stenosis, Benign fasciculations, MSA	157	30															0.917			0.767			0.91	0.84	0.97				106	74.5	167.6				24.6	15.7	52.4
Kläppe 2024	CSF	CSF	CHIT1		ELISA	revised_El_Escorial_2000	not specified	ALSmimics	individuals who were initially suspected of having ALS but were later diagnosed with other conditions, including Motor Neuropathy, IBM, PD, PSP, Neuroborreliosis, Polyneuropathy, Spinal stenosis, Benign fasciculations, MSA	192	42	106	32										71.2	63.1	75.4	0.755			0.643			0.71	0.63	0.8				7290	3038	17398				2320	1277	4745			39.5
Kläppe 2024	CSF	CSF	MCP1		ELISA	revised_El_Escorial_2000	not specified	ALSmimics	individuals who were initially suspected of having ALS but were later diagnosed with other conditions, including Motor Neuropathy, IBM, PD, PSP, Neuroborreliosis, Polyneuropathy, Spinal stenosis, Benign fasciculations, MSA	192	42	106	32										71.2	63.1	75.4	0.844			0.286			0.56	0.44	0.67				601	514	700				592	436	685			39.5
Kläppe 2024	CSF	CSF	pNfH		ELISA	revised_El_Escorial_2000	not specified	HC	individuals without neurological diseases, specifically siblings and partners of ALS patients.	192	23	106	14					67.6	59.1	74			50.5	41	60.2	0.943			0.833			0.92	0.86	0.98				2124	1350	3092				194	143	225			39.5
Kläppe 2024	CSF	CSF	NfL		ELISA	revised_El_Escorial_2000	not specified	HC	individuals without neurological diseases, specifically siblings and partners of ALS patients.	192	23	106	14					67.6	59.1	74			50.5	41	60.2	0.906			0.762			0.86	0.78	0.94				6300	3764	10234				455	314	662			39.5
Kläppe 2024	blood	serum	NfL		Simoa, serum	revised_El_Escorial_2000	not specified	HC	individuals without neurological diseases, specifically siblings and partners of ALS patients.	157	117																						0.84	0.97				106	74.5	167.6				20.4	14.6	27.3
Kläppe 2024	CSF	CSF	CHIT1		ELISA	revised_El_Escorial_2000	not specified	HC	individuals without neurological diseases, specifically siblings and partners of ALS patients.	192	23	106	14										50.5	41	60.2								0.63	0.8				7290	3038	17398				1295	631	1837			39.5
Kläppe 2024	CSF	CSF	MCP1		ELISA	revised_El_Escorial_2000	not specified	HC	individuals without neurological diseases, specifically siblings and partners of ALS patients.	192	23	106	14										50.5	41	60.2								0.44	0.67				601	514	700				423	347	499			39.5
Klíčová 2024	CSF	CSF	Clusterin		ELISA	revised_El_Escorial_2000	not specified	NonND	lumbar puncture used to rule out central nervous system pathology e.g., tension-type headache, lower back pain, or dizziness.	54	58	35	32	3				62	40	80			60	43	83							0.55	0.422	0.678				2148						1987.5
Klíčová 2024	CSF	CSF	t-tau		ELISA	revised_El_Escorial_2000	not specified	NonND	lumbar puncture used to rule out central nervous system pathology e.g., tension-type headache, lower back pain, or dizziness.	54	58	35	32	3				62	40	80			60	43	83	0.882			0.636			0.767	0.659	0.875				323.5						177.5
Klíčová 2024	CSF	CSF	Aβ42		ELISA	revised_El_Escorial_2000	not specified	NonND	lumbar puncture used to rule out central nervous system pathology e.g., tension-type headache, lower back pain, or dizziness.	54	58	35	32	3				62	40	80			60	43	83													920.5						918
Klíčová 2024	CSF	CSF	p-tau181		ELISA	revised_El_Escorial_2000	not specified	NonND	lumbar puncture used to rule out central nervous system pathology e.g., tension-type headache, lower back pain, or dizziness.	54	58	35	32	3				62	40	80			60	43	83	0.706			0.773			0.719	0.6	0.838				43.85						29
Koski 2023	CSF	CSF	Cadmium		HR-ICP-MS	Airlie House diagnostic criteria from 1999		HC	Controls include outpatients with minor complaints, medical students, family members, and friends of ALS patients.	17	10	11	6	0		64	12				45	18																0.1562						0.06225
Koski 2023	CSF	CSF	Uranium		HR-ICP-MS	Airlie House diagnostic criteria from 1999		HC	Controls include outpatients with minor complaints, medical students, family members, and friends of ALS patients.	17	10	11	6	0		64	12				45	18																0.008						0.004
Koski 2023	CSF	CSF	Albumin		HR-ICP-MS	Airlie House diagnostic criteria from 1999		HC	Controls include outpatients with minor complaints, medical students, family members, and friends of ALS patients.	17	10	11	6	0		64	12				45	18																52.41						31.54
Koski 2023	CSF	CSF	Vanadium		HR-ICP-MS	Airlie House diagnostic criteria from 1999		HC	Controls include outpatients with minor complaints, medical students, family members, and friends of ALS patients.	17	10	11	6	0		64	12				45	18																0.14						0.092
Koski 2023	CSF	CSF	Vanadium		HR-ICP-MS	Airlie House diagnostic criteria from 1999		HC	Controls include outpatients with minor complaints, medical students, family members, and friends of ALS patients.	17	10	11	6	0		64	12				45	18																0.954						0.4675
Koski 2023	CSF	CSF	Vanadium		HR-ICP-MS	Airlie House diagnostic criteria from 1999		HC	Controls include outpatients with minor complaints, medical students, family members, and friends of ALS patients.	17	10	11	6	0		64	12				45	18																5.669						2.077
Koski 2023	CSF	CSF	Vanadium		HR-ICP-MS	Airlie House diagnostic criteria from 1999		HC	Controls include outpatients with minor complaints, medical students, family members, and friends of ALS patients.	17	10	11	6	0		64	12				45	18																0.1253						0.0612
Koski 2023	CSF	CSF	Vanadium		HR-ICP-MS	Airlie House diagnostic criteria from 1999		HC	Controls include outpatients with minor complaints, medical students, family members, and friends of ALS patients.	17	10	11	6	0		64	12				45	18																8.55						4
Koski 2023	CSF	CSF	Vanadium		HR-ICP-MS	Airlie House diagnostic criteria from 1999		HC	Controls include outpatients with minor complaints, medical students, family members, and friends of ALS patients.	17	10	11	6	0		64	12				45	18																120.51						48.905
Koski 2023	blood	plasma	Mercury		HR-ICP-MS, plasma	Airlie House diagnostic criteria from 1999		HC	Controls include outpatients with minor complaints, medical students, family members, and friends of ALS patients.	17	10	11	6	0		64	12				45	18																0.827						0.51
Kõks 2024	blood	blood		RNA transcriptome (12972 DEGs reported)	RNAseq	El_Escorial_not_specified_ver	not specified	HC	without any chronic diseases, especially any neurologic, rheumatological, haematological, or oncological conditions... WBC and CRP were measured... to exclude any underlying inflammatory condition	42	42	13	13	0		65.6	9.3				65.7	9.4
Lanznaster 2020	CSF	CSF	Aβ42		ELISA	revised_El_Escorial_2000	probable or definite	NonND	no neurological diseases confirmed.	123	90	78	51			66.06					67.45														1277	296.6					992.9	358.3					39.77	0.43
Lanznaster 2020	CSF	CSF	p-tau181		ELISA	revised_El_Escorial_2000	probable or definite	NonND	no neurological diseases confirmed.	123	90	78	51			66.06					67.45														44.5	15.5					49.8	27.9					39.77	0.43
Lanznaster 2020	CSF	CSF	t-tau		ELISA	revised_El_Escorial_2000	probable or definite	NonND	no neurological diseases confirmed.	123	90	78	51			66.06					67.45														291.6	140.6					485.3	519.5					39.77	0.43
Lanznaster 2020	CSF	CSF	IATI		ELISA	revised_El_Escorial_2000	probable or definite	NonND	no neurological diseases confirmed.	123	90	78	51			66.06					67.45														2.32	0.66					1.69	0.62					39.77	0.43
Lanznaster 2020	CSF	CSF	Aβ42/p-tau181		ELISA	revised_El_Escorial_2000	probable or definite	NonND	no neurological diseases confirmed.	123	90	78	51			66.06					67.45														31.2	9.8					24.3	11.6					39.77	0.43
Lanznaster 2020	CSF	CSF	p-tau/t-tau		ELISA	revised_El_Escorial_2000	probable or definite	NonND	no neurological diseases confirmed.	123	90	78	51			66.06					67.45														0.16	0.38					0.15	0.06
Lee 2020	blood	plasma	FA		Formaldehyde Assay Kit, plasma	revised_El_Escorial_2000	probable or definite	HC	healthy volunteers	50	40	31	23	7	6	60.6	7.7				57.5	10.25																4.51	3.95	6.62				2.72	1.8	3.95
Lee 2020	blood	plasma	TMA		LC-MRM-MS, plasma	revised_El_Escorial_2000	probable or definite	HC	healthy volunteers	32	31																											0.306	0.134	0.554				0.256	0.138	0.523
Lee 2020	blood	plasma	TMAO		LC-MRM-MS, plasma	revised_El_Escorial_2000	probable or definite	HC	healthy volunteers	32	31																											1.94	1.13	4.32				2.743	0.533	6.122
Lee 2023	blood	plasma	MODEL	lipidomics	LC/MS, plasma	revised_El_Escorial_2000	all (excluding suspected)	PLS	definite PLS with at least 5 y after symptom onset and no evidence of lower motor neuron (LMN) degeneration on physical examination and electrodiagnostic studie	40	28	23	19			62	9.1				59.3	8.8				1			1			1
Leoni 2019	blood	plasma	ApoE		proteomics, plasma	revised_El_Escorial_2000	probable or definite	HC	age-matched healthy controls without a history of neurotrauma or inflammatory/metabolic disorders	82	29	46	10
Li 2020 (discovery)	CSF	CSF	UCHL1		Simoa	revised_El_Escorial_2000	all (excluding suspected)	DC	Specific diseases in control cohorts include cervical stenosis, multiple system atrophy, multiple sclerosis, polyneuropathy, myasthenia gravis, Guillain-Barré syndrome, radiculopathy, and others	20	20	16	15			49.08	9.699				49	12.351													422.5	170.388	38.1				201.2	98.387	22
Li 2020 (validation)	CSF	CSF	UCHL1		Simoa	revised_El_Escorial_2000	all (excluding suspected)	DC	Specific diseases in control cohorts include cervical stenosis, multiple system atrophy, multiple sclerosis, polyneuropathy, myasthenia gravis, Guillain-Barré syndrome, radiculopathy, and others	23	17	16	10			52.7	10.368				47.06	15.638				0.7391	53.53	87.45	0.8125	56.99	93.41	0.8288	0.6978	0.9598	362.8	84.3587	17.59				252.2	79.3698	19.25
Li 2020 (validation)	blood	serum	UCHL1		Simoa, serum	revised_El_Escorial_2000	all (excluding suspected)	DC	Specific diseases in control cohorts include cervical stenosis, multiple system atrophy, multiple sclerosis, polyneuropathy, myasthenia gravis, Guillain-Barré syndrome, radiculopathy, and others	69	49	51	30			53.13	10.491				54.82	11.418				0.6143	49.72	71.95	0.7959	66.36	88.52	0.7709	0.6881	0.8536	24.31	22.2701	2.681				10.66	6.1131	0.8733
Li 2022–1	CSF	CSF	MBP		not specified	revised_El_Escorial_2000	all (excluding suspected)	DC	individuals without infammatory diseases and traumatic brain injury (psychiatric disorders, peripheral neuropathy, primary headache, vestibular vertigo, movement disorders, and vascular malformation)	113	40	62	15			49.74	11.14				44.45	19.62																0.22						0.18					40
Li 2022–1	CSF	CSF	TP		not specified	revised_El_Escorial_2000	all (excluding suspected)	DC	individuals without infammatory diseases and traumatic brain injury (psychiatric disorders, peripheral neuropathy, primary headache, vestibular vertigo, movement disorders, and vascular malformation)	113	40	62	15			49.74	11.14				44.45	19.62																0.44						0.32					40
Li 2022–1	CSF	CSF	Qalb		not specified	revised_El_Escorial_2000	all (excluding suspected)	DC	individuals without infammatory diseases and traumatic brain injury (psychiatric disorders, peripheral neuropathy, primary headache, vestibular vertigo, movement disorders, and vascular malformation)	113	40	62	15			49.74	11.14				44.45	19.62																5.96						3.74					40
Li 2022–1	CSF	CSF	QIgG		not specified	revised_El_Escorial_2000	all (excluding suspected)	DC	individuals without infammatory diseases and traumatic brain injury (psychiatric disorders, peripheral neuropathy, primary headache, vestibular vertigo, movement disorders, and vascular malformation)	113	40	62	15			49.74	11.14				44.45	19.62																2.57						1.79					40
Li 2022–1	CSF	CSF	MBP		not specified	revised_El_Escorial_2000	all (excluding suspected)	ALSFTD	FTD diagnosed with Rascovsky Criteria	113	12	62	6			49.74	11.14				55.17	7.3				0.875			0.592			0.715	0.614	0.816				0.18						0.54					40
Li 2022–2	blood	serum	adiponectin		Magnetic bead-based multiplex assays, serum	revised_El_Escorial_2000	probable or definite	HC	healthy participants to compare adipokines and other metabolic biomarkers.	52	24	29	9	6	6	50.4	10.9				47.17	9.5																4945.8	4579.8	5194.9				4417.5	3488.5	5064.1
Li 2022–2	blood	serum	adipsin		Magnetic bead-based multiplex assays, serum	revised_El_Escorial_2000	probable or definite	HC	healthy participants to compare adipokines and other metabolic biomarkers.	52	24	29	9	6	6	50.4	10.9				47.17	9.5																305.5	157.4	1853.8				115	87	218
Li 2022–2	blood	serum	C-peptide		Magnetic bead-based multiplex assays, serum	revised_El_Escorial_2000	probable or definite	HC	healthy participants to compare adipokines and other metabolic biomarkers.	52	24	29	9	6	6	50.4	10.9				47.17	9.5																2167.8	1493.6	3454.8				1395	818.8	2443.9
Li 2022–2	blood	serum	Ghrelin		Magnetic bead-based multiplex assays, serum	revised_El_Escorial_2000	probable or definite	HC	healthy participants to compare adipokines and other metabolic biomarkers.	52	24	29	9	6	6	50.4	10.9				47.17	9.5																784.5	463.5	1025.9				819.5	555.4	1055.4
Li 2022–2	blood	serum	GIP		Magnetic bead-based multiplex assays, serum	revised_El_Escorial_2000	probable or definite	HC	healthy participants to compare adipokines and other metabolic biomarkers.	52	24	29	9	6	6	50.4	10.9				47.17	9.5																42	37.3	49				31.3	26.1	36.5
Li 2022–2	blood	serum	GLP-1		Magnetic bead-based multiplex assays, serum	revised_El_Escorial_2000	probable or definite	HC	healthy participants to compare adipokines and other metabolic biomarkers.	52	24	29	9	6	6	50.4	10.9				47.17	9.5																140.5	130.5	161				119.8	91.4	136.8
Li 2022–2	blood	serum	Glucagon		Magnetic bead-based multiplex assays, serum	revised_El_Escorial_2000	probable or definite	HC	healthy participants to compare adipokines and other metabolic biomarkers.	52	24	29	9	6	6	50.4	10.9				47.17	9.5																51.5	48	57.8				46	36	57
Li 2022–2	blood	serum	insulin		Magnetic bead-based multiplex assays, serum	revised_El_Escorial_2000	probable or definite	HC	healthy participants to compare adipokines and other metabolic biomarkers.	52	24	29	9	6	6	50.4	10.9				47.17	9.5																1259.8	802.5	2749.3				881.3	384.8	2241.3
Li 2022–2	blood	serum	Leptin		Magnetic bead-based multiplex assays, serum	revised_El_Escorial_2000	probable or definite	HC	healthy participants to compare adipokines and other metabolic biomarkers.	52	24	29	9	6	6	50.4	10.9				47.17	9.5																3647.5	2073.4	7069.3				4030.3	2487.6	6615.8
Li 2022–2	blood	serum	PAI-1		Magnetic bead-based multiplex assays, serum	revised_El_Escorial_2000	probable or definite	HC	healthy participants to compare adipokines and other metabolic biomarkers.	52	24	29	9	6	6	50.4	10.9				47.17	9.5																7791.8	6731.3	8286.1				7129	4630.1	8050.4
Li 2022–2	blood	serum	Resitin		Magnetic bead-based multiplex assays, serum	revised_El_Escorial_2000	probable or definite	HC	healthy participants to compare adipokines and other metabolic biomarkers.	52	24	29	9	6	6	50.4	10.9				47.17	9.5																3377.8	2475.9	4509.8				2441	2031.5	3528
Li 2022–2	blood	serum	Visfatin		Magnetic bead-based multiplex assays, serum	revised_El_Escorial_2000	probable or definite	HC	healthy participants to compare adipokines and other metabolic biomarkers.	52	24	29	9	6	6	50.4	10.9				47.17	9.5																397.3	336.5	481.8				292.5	193.5	377.8
Li 2023	CSF	CSF	NfL		ELISA	revised_El_Escorial_2000	probable or definite	SMA		10	10	6	8			50	11.32				26.8	6.37				1			1			1						6582.05	2657.83	10000				596.97	395.26	699.7	38.4	5.97
Li 2023	CSF	CSF	pNfH		ELISA	revised_El_Escorial_2000	probable or definite	SMA		10	10	6	8			50	11.32				26.8	6.37				0.9			0.8			0.84						2070	460	3750				200	180	240	38.4	5.97
Li 2023	blood	serum	NfL		AstraBio, serum	revised_El_Escorial_2000	probable or definite	SMA		10	10	6	8			50	11.32				26.8	6.37																22.44	12.5	32.72				8.19	4.03	30.18
Li 2023	blood	serum	pNfH		ELISA, serum	revised_El_Escorial_2000	probable or definite	SMA		10	10	6	8			50	11.32				26.8	6.37																0.01	0.01	0.07				0.01	0.01	0.09
Li 2023	blood	serum	NfL		ELISA, serum	revised_El_Escorial_2000	probable or definite	HC		10	10	6	7			50	11.32				46.4	11.8																22.44	12.5	32.72				2.35	0.23	6.49
Li 2023	blood	serum	pNfH		ELISA, serum	revised_El_Escorial_2000	probable or definite	HC		10	10	6	7			50	11.32				46.4	11.8																0.01	0.01	0.07				0.01	0.01	0.01
Li 2024	blood	serum	ccf-mtDNA		RT-qPCR, serum	revised_El_Escorial_2000	probable or definite	HC	healthy participants who were matched with the ALS patients in terms of age and gender	62	36	38			20	53.7	14.7				50.41	16.86				0.807			0.5			0.69	0.59	0.79
LiY 2022	blood	plasma	HERV-K env		ELISA, plasma	revised_El_Escorial_2000	all (excluding suspected)	HC	Sex-and age-matched controls were individuals without MND history or family history of MND, without acute or chronic history of the central nervous system.	39	30	25	17			50.9	9.4				50.8	8.9													1.41	0.36					1.45	0.5
Lindborg 2024	CSF	CSF	NfL		Simoa	revised_El_Escorial_2000	all (excluding suspected)			189					8																																31
Loher 2025	blood	plasma		miR-1-3p|0|+1|, let-7c-5p|0|−2|, tRF-34-PNR8YP9LON-4VHM, rRF-16-SXM1H1B, miR-423-3p|0|0|, tRF-18-HR6HFRD2, na-15-8YEJJP	RNAseq, isoMiRmap, MINTmap, MINRbase, plasma	not specified		HC	healthy individuals in GEO datasets.	243	103
Lu 2025	blood	plasma		risk: C1QC, UMOD, SLITRK5, ASAP2, TREML2, DAPK2, ARHGEF10, POLM, SST, SIGLEC1; protective: ADPGK, BTNL9, COLEC12, ADGRF5, FAIM, CRTAM, PRSS3, BAG5, PSMD11	GWAS, plasma	ALS data come from the publicly accessible GWAS in the IEU OpenGWAS project				20806	59804
Lucchi 2024	CSF	CSF	Pregnenolone sulfate		LC-MS/MS	not specified	probable or definite	NonND	individuals admitted within the same period for suspected neurological diseases that were later unconfirmed	37	28	20	10			52.08	11.56				49.16	16.71																0.0491	0.0224	0.0532				0.0478	0.0235	0.0525	40.97	4.83
Lucchi 2024	CSF	CSF	Pregnenolone		LC-MS/MS	not specified	probable or definite	NonND	individuals admitted within the same period for suspected neurological diseases that were later unconfirmed	37	28	20	10			52.08	11.56				49.16	16.71																0.0629	0.038	0.1023				0.1283	0.0931	1.088	40.97	4.83
Lucchi 2024	CSF	CSF	Progesterone		LC-MS/MS	not specified	probable or definite	NonND	individuals admitted within the same period for suspected neurological diseases that were later unconfirmed	37	28	20	10			52.08	11.56				49.16	16.71																0.0221	0.0099	0.0305				0.0289	0.0233	0.0422	40.97	4.83
Lucchi 2024	CSF	CSF	5α-dihydroprogesterone		LC-MS/MS	not specified	probable or definite	NonND	individuals admitted within the same period for suspected neurological diseases that were later unconfirmed	37	28	20	10			52.08	11.56				49.16	16.71																0.0215	0.0196	0.0253				0.0267	0.0194	0.0314	40.97	4.83
Lucchi 2024	CSF	CSF	Allopregnanolone		LC-MS/MS	not specified	probable or definite	NonND	individuals admitted within the same period for suspected neurological diseases that were later unconfirmed	33	27					52.08	11.56				49.16	16.71																0.0076	0.0053	0.009				0.0094	0.0076	0.0112	40.97	4.83
Lucchi 2024	CSF	CSF	Pregnanolone		LC-MS/MS	not specified	probable or definite	NonND	individuals admitted within the same period for suspected neurological diseases that were later unconfirmed	36	28		10			52.08	11.56				49.16	16.71																0.0241	0.0065	0.0325				0.0421	0.0089	0.0604	40.97	4.83
Lucchi 2024	CSF	CSF	Testosterone		LC-MS/MS	not specified	probable or definite	NonND	individuals admitted within the same period for suspected neurological diseases that were later unconfirmed	17	8					52.08	11.56				49.16	16.71																0.0104	0.0089	0.0135				0.0144	0.0129	0.021	40.97	4.83
Lucchi 2024	CSF	CSF	NfL		Ella	not specified	probable or definite	NonND	individuals admitted within the same period for suspected neurological diseases that were later unconfirmed	37	20	20				52.08	11.56				49.16	16.71																6677	3905	10282				434	248	630	40.97	4.83
Lucchi 2024	blood	serum	NfL		Ella, serum	not specified	probable or definite	NonND	individuals admitted within the same period for suspected neurological diseases that were later unconfirmed	37	20	20				52.08	11.56				49.16	16.71																115	80	138				9.2	5.27	18.65
Lucchi 2024	CSF	CSF	NfH		Ella	not specified	probable or definite	NonND	individuals admitted within the same period for suspected neurological diseases that were later unconfirmed	34	25					52.08	11.56				49.16	16.71																4012	2471	7775				549	383	636	40.97	4.83
Lucchi 2024	blood	serum	NfH		Ella, serum	not specified	probable or definite	NonND	individuals admitted within the same period for suspected neurological diseases that were later unconfirmed	33	17					52.08	11.56				49.16	16.71																1292	639	2131				147	80	218
Lucchi 2024	CSF	CSF	YKL40		Ella	not specified	probable or definite	NonND	individuals admitted within the same period for suspected neurological diseases that were later unconfirmed	26	10					52.08	11.56				49.16	16.71																72.53	46.48	100.9				86.38	45.63	94.78	40.97	4.83
Lucchi 2024	blood	serum	YKL40		Ella, serum	not specified	probable or definite	NonND	individuals admitted within the same period for suspected neurological diseases that were later unconfirmed	26	10					52.08	11.56				49.16	16.71																32.89	24.68	42.96				38.98	32.28	75.37
Lucchi 2024	CSF	CSF	SerpinA1		Ella	not specified	probable or definite	NonND	individuals admitted within the same period for suspected neurological diseases that were later unconfirmed	26	10					52.08	11.56				49.16	16.71																4.76	2.01	7.83				3.64	2.75	4.77	40.97	4.83
Lucchi 2024	blood	serum	SerpinA1		Ella, serum	not specified	probable or definite	NonND	individuals admitted within the same period for suspected neurological diseases that were later unconfirmed	26	10					52.08	11.56				49.16	16.71																1048	617	1464				1344	1008	3048
Lucchi 2024	CSF	CSF	sTREM2		LC-MS/MS	not specified	probable or definite	NonND	individuals admitted within the same period for suspected neurological diseases that were later unconfirmed	22	10					52.08	11.56				49.16	16.71																18.73	14.28	24.34				16.91	11.85	20.44	40.97	4.83
Lucchi 2024	blood	serum	sTREM2		LC-MS/MS, serum	not specified	probable or definite	NonND	individuals admitted within the same period for suspected neurological diseases that were later unconfirmed	23	10					52.08	11.56				49.16	16.71																19.55	15.76	28.05				16.89	11.22	27.61
Lucchi 2024	blood	blood	Lymphocytes		routine clinical assay	not specified	probable or definite	NonND	individuals admitted within the same period for suspected neurological diseases that were later unconfirmed	33	22					52.08	11.56				49.16	16.71																1.89	1.43	2.18				2.07	1.78	2.51	40.97	4.83
Lucchi 2024	blood	blood	Neutrophils		routine clinical assay	not specified	probable or definite	NonND	individuals admitted within the same period for suspected neurological diseases that were later unconfirmed	37	25	20				52.08	11.56				49.16	16.71																3.58	3.15	4.91				3.74	2.99	4.65	40.97	4.83
Lucchi 2024	blood	blood	NLR		routine clinical assay	not specified	probable or definite	NonND	individuals admitted within the same period for suspected neurological diseases that were later unconfirmed	33	22					52.08	11.56				49.16	16.71																2.06	1.68	2.9				1.93	1.49	2.4	40.97	4.83
Lucchi 2024	blood	blood	Monocytes		routine clinical assay	not specified	probable or definite	NonND	individuals admitted within the same period for suspected neurological diseases that were later unconfirmed	33	22					52.08	11.56				49.16	16.71																0.48	0.43	0.61				0.51	0.42	0.63	40.97	4.83
Lucchi 2024	blood	blood	CRP		routine clinical assay	not specified	probable or definite	NonND	individuals admitted within the same period for suspected neurological diseases that were later unconfirmed	33	17					52.08	11.56				49.16	16.71																0.5	0.5	0.5				0.5	0.5	1	40.97	4.83
Lumi 2024	CSF	CSF	MODEL	using VGF, Osteopontin, Secretogranin-1, SOD-1, and EFEMP1​	CE-MS	El_Escorial_1994	all (excluding suspected)	NonND	patients without neurodegenerative diseases, typically undergoing lumbar puncture for non-ALS conditions (e.g., facial palsy, headaches)​	50	50	26		2	4	67.5	10.4				47	19				0.96			0.94																		38.9	5.86
Luotti 2020	PBMC	PBMC	PPIA, sol		Slot blot analysis	revised_El_Escorial_2000	probable or definite	HC	Healthy individuals	79	104		48					65					62									0.79	0.73	0.86				73.3						117.3
Luotti 2020	PBMC	PBMC	HSC70, sol		Slot blot analysis	revised_El_Escorial_2000	probable or definite	HC	Healthy individuals	73	77							65					62									0.69	0.6	0.77				82.7						52.8
Luotti 2020	PBMC	PBMC	TDP43, sol		Slot blot analysis	revised_El_Escorial_2000	probable or definite	HC	Healthy individuals	78	99							65					62									0.51	0.42	0.59				96.5						99.7
Luotti 2020	PBMC	PBMC	hnRNPA2B1, sol		Slot blot analysis	revised_El_Escorial_2000	probable or definite	HC	Healthy individuals	89	101							65					62									0.57	0.49	0.65				90.4						100.1
Luotti 2020	PBMC	PBMC	SOD1, sol		Slot blot analysis	revised_El_Escorial_2000	probable or definite	HC	Healthy individuals	63	56							65					62									0.61	0.5	0.71				81.1						70.3
Luotti 2020	PBMC	PBMC	PPIA, ins		Slot blot analysis	revised_El_Escorial_2000	probable or definite	HC	Healthy individuals	88	98							65					62									0.72	0.64	0.79				87						43.9
Luotti 2020	PBMC	PBMC	HSC70, ins		Slot blot analysis	revised_El_Escorial_2000	probable or definite	HC	Healthy individuals	85	58							65					62									0.64	0.54	0.75				77.3						59
Luotti 2020	PBMC	PBMC	TDP43, ins		Slot blot analysis	revised_El_Escorial_2000	probable or definite	HC	Healthy individuals	79	76							65					62									0.76	0.69	0.84				50.3						25
Luotti 2020	PBMC	PBMC	hnRNPA2B1, ins		Slot blot analysis	revised_El_Escorial_2000	probable or definite	HC	Healthy individuals	85	58							65					62									0.68	0.59	0.77				156.7						83.7
Luotti 2020	PBMC	PBMC	SOD1, ins		Slot blot analysis	revised_El_Escorial_2000	probable or definite	HC	Healthy individuals	79	45							65					62									0.62	0.52	0.7				63.1						47.3
Luotti 2020	PBMC	PBMC	insolubility index		Slot blot analysis	revised_El_Escorial_2000	probable or definite	HC	Healthy individuals	91	94	50						65					62									0.65	0.57	0.73				1.46						0.84
Maity 2024	both CSF and Blood	both CSF and Blood	miRs			NA (systematic review)
Manera 2024
Martinelli 2024	blood	serum	SerpinA1		Ella, serum	revised_El_Escorial_2000	probable or definite	NonND	individuals who underwent lumbar puncture (LP) but did not receive a major disease diagnosis	110	10	68	4		11	57.25	11.25				46.38	20.24				1			0.417			0.73	0.57	0.88				1032	658.9	1467.9				1343	1008.1	3047.8
Martinelli 2024	CSF	CSF	SerpinA1		Ella	revised_El_Escorial_2000	probable or definite	NonND	individuals who underwent lumbar puncture (LP) but did not receive a major disease diagnosis	95	9																					0.78	0.58	0.98				4.84	3.2	6.9				3.64	2.8	4.8	39.99	6.77
Martinelli 2024	CSF	CSF	NfL		Ella	revised_El_Escorial_2000	probable or definite	NonND	individuals who underwent lumbar puncture (LP) but did not receive a major disease diagnosis	73	3																					0.97	0.93	1				6454	3261	10872				220	109	351	39.99	6.77
Martinelli 2024	blood	serum	NfL		Ella, serum	revised_El_Escorial_2000	probable or definite	NonND	individuals who underwent lumbar puncture (LP) but did not receive a major disease diagnosis	77	7																					0.998	0.993	1				111	73.7	153				5.3	3.8	8.9
Martinelli 2024	CSF	CSF	NfH		Ella	revised_El_Escorial_2000	probable or definite	NonND	individuals who underwent lumbar puncture (LP) but did not receive a major disease diagnosis	110	10	68	4		11	57.25	11.25				46.38	20.24										0.97	0.93	1				4092.5	2494	7354				426	259	598	39.99	6.77
Martinelli 2024	blood	serum	NfH		Ella, serum	revised_El_Escorial_2000	probable or definite	NonND	individuals who underwent lumbar puncture (LP) but did not receive a major disease diagnosis	108	10		4								46.38	20.24										0.94	0.86	1				1272	610.5	2497				118.2	66.3	191
Martinelli 2024	CSF	CSF	YKL40		Ella	revised_El_Escorial_2000	probable or definite	NonND	individuals who underwent lumbar puncture (LP) but did not receive a major disease diagnosis	95	10		4								46.38	20.24																73.1	48.9	131				86.4	45.6	95	39.99	6.77
Martinelli 2024	blood	serum	YKL40		Ella, serum	revised_El_Escorial_2000	probable or definite	NonND	individuals who underwent lumbar puncture (LP) but did not receive a major disease diagnosis	108	10		4								46.38	20.24																36	27.3	62.8				39	32.3	75.4
Mastrangelo 2023	blood	plasma	GFAP		Simoa, plasma	revised_El_Escorial_2000	all (excluding suspected)	HC	Subjects without clinical evidence of neurological disease	156	48	98	32	19	19			66	56	72			61	60	64													159.7	117.3	236.7				125.9	93.52	154.7
Mastrangelo 2023	blood	plasma	NfL		Simoa, plasma	revised_El_Escorial_2000	all (excluding suspected)	HC	Subjects without clinical evidence of neurological disease	156	48	98	32	19	19			66	56	72			61	60	64													70.5	41.25	113.7				10.76	9.41	15.71
Mastrangelo 2023	blood	plasma	p-tau181		CLEIA, plasma	revised_El_Escorial_2000	all (excluding suspected)	HC	Subjects without clinical evidence of neurological disease	156	48	98	32	19	19			66	56	72			61	60	64													2.71	1.74	4.96				0.99	0.76	1.36
Matsuura 2024	blood	plasma	TDP43		Simoa, plasma	revised_El_Escorial_2015	not specified	HC	age- matched normal controls were purchased from KAC Co.Ltd.	10	7	6	4			62.5					60.2														66.63	20.52					42.7	23.06
McCluskey 2023	blood	serum	NfL		ECLIA, serum	MND (ALS34+PMA8+PLS5)		DC+HC	Disease controls consist of patients with specific conditions such as myopathies, spinal muscular atrophy (SMA), neuromuscular diseases, Parkinson’s disease (PD), spinal bulbar muscular atrophy (SBMA), and myasthenia gravis (MG)	47	67	28	35	8				65	58	75						0.83			0.866			0.9			314	227.1
McCluskey 2023	blood	serum	NfH		ECLIA, serum	MND (ALS34+PMA8+PLS5)		DC+HC	Disease controls consist of patients with specific conditions such as myopathies, spinal muscular atrophy (SMA), neuromuscular diseases, Parkinson’s disease (PD), spinal bulbar muscular atrophy (SBMA), and myasthenia gravis (MG)	47	67	28	35	8				65	58	75						0.447			0.821			0.686			60.3	74.7
McCluskey 2023	blood	serum	NfL		ECLIA, serum	revised_El_Escorial_2000	not specified	DC	Disease controls consist of patients with specific conditions such as myopathies, spinal muscular atrophy (SMA), neuromuscular diseases, Parkinson’s disease (PD), spinal bulbar muscular atrophy (SBMA), and myasthenia gravis (MG)	34	34	18	22	8				64	56.8	75.3			56	40.8	66.3										369.9	232.4					67.7	59.9
McCluskey 2023	blood	serum	NfH		ECLIA, serum	revised_El_Escorial_2000	not specified	DC	Disease controls consist of patients with specific conditions such as myopathies, spinal muscular atrophy (SMA), neuromuscular diseases, Parkinson’s disease (PD), spinal bulbar muscular atrophy (SBMA), and myasthenia gravis (MG)	34	34	18	22	8				64	56.8	75.3			56	40.8	66.3										62.6	75.4					22.9	30.5
McCluskey 2023	blood	serum	NfL		ECLIA, serum	revised_El_Escorial_2000	not specified	HC	Disease controls consist of patients with specific conditions such as myopathies, spinal muscular atrophy (SMA), neuromuscular diseases, Parkinson’s disease (PD), spinal bulbar muscular atrophy (SBMA), and myasthenia gravis (MG)	34	33	18	13	8				64	56.8	75.3			59	51	68.5										369.9	232.4					73	95.6
McCluskey 2023	blood	serum	NfH		ECLIA, serum	revised_El_Escorial_2000	not specified	HC	Disease controls consist of patients with specific conditions such as myopathies, spinal muscular atrophy (SMA), neuromuscular diseases, Parkinson’s disease (PD), spinal bulbar muscular atrophy (SBMA), and myasthenia gravis (MG)	34	33	18	13	8				64	56.8	75.3			59	51	68.5										62.6	75.4					17.4	33.6
Miyaue 2024	CSF	CSF	Neopterin		HPLC	not specified		NonCNS	"neurologically intact", "functional neurological disorders", "spinal stenosis", "peripheral neuropathy not involving the CNS"	61	170	33	99			67.95	9.85				52.56	17.99													15.54	5.47					13.77	5.08
Modgll 2020	blood	plasma	VEGF		ELISA, plasma	revised_El_Escorial_2000	all (excluding suspected)		genetically unrelated healthy controls were recruited for the study	89	98	67		0		48.43					41.98
Modgll 2020	blood	plasma	VEGFR2		ELISA, plasma	revised_El_Escorial_2000	all (excluding suspected)		genetically unrelated healthy controls were recruited for the study	89	98	67		0		48.43					41.98
Modgll 2020	blood	plasma	angiogenin		ELISA, plasma	revised_El_Escorial_2000	all (excluding suspected)		genetically unrelated healthy controls were recruited for the study	89	98	67		0		48.43					41.98
Modgll 2020	blood	plasma	TDP43		ELISA, plasma	revised_El_Escorial_2000	all (excluding suspected)		genetically unrelated healthy controls were recruited for the study	89	98	67		0		48.43					41.98
Modgll 2020	blood	plasma	OPTN		ELISA, plasma	revised_El_Escorial_2000	all (excluding suspected)		genetically unrelated healthy controls were recruited for the study	89	98	67		0		48.43					41.98
Mohanty 2020	blood	plasma	Clusterin		ELISA, plasma	revised_El_Escorial_2000	not specified	HC	healthy volunteers	37	30	27	20			61.4	9.2				57.9	12.9																35.36	1.6	37.72				90.02	26.52	94.9
Mohanty 2020	blood	plasma	Ficolin-3		ELISA, plasma	revised_El_Escorial_2000	not specified	HC	healthy volunteers	37	30	27	20			61.4	9.2				57.9	12.9																15.62	11.09	19.58				12.38	10.79	15.19
Mohanty 2020	blood	plasma	CD5L		ELISA, plasma	revised_El_Escorial_2000	not specified	HC	healthy volunteers	37	30	27	20			61.4	9.2				57.9	12.9																528.1	428	640.7				402.3	333.8	518
Mohanty 2020	blood	plasma	Gesolin		ELISA, plasma	revised_El_Escorial_2000	not specified	HC	healthy volunteers	37	30	27	20			61.4	9.2				57.9	12.9																9.342	8.27	10.17				7.362	6.78	8.12
Mondesert 2025	blood	serum	NfL		Simoa, serum	GoldCoast_2020		ALSmimics	main diagnoses in the non-ALS group were lower motor neuron disease (15.7%), primary lateral sclerosis (11.4%), and neuropathies (10%)	139	70	69	41			67.3	10.1				63.8	13.4				0.83			0.81			0.889	0.827	0.932	86.1	57.1					29.6	50.1
Mondesert 2025	blood	serum	NfL		Ella, serum	GoldCoast_2020		ALSmimics	main diagnoses in the non-ALS group were lower motor neuron disease (15.7%), primary lateral sclerosis (11.4%), and neuropathies (10%)	139	70	69	41			67.3	10.1				63.8	13.4				0.86			0.79			0.906	0.847	0.944	127.2	68.3					44.7	60.2
Mondesert 2025	blood	serum	NfL		Lumipulse, serum	GoldCoast_2020		ALSmimics	main diagnoses in the non-ALS group were lower motor neuron disease (15.7%), primary lateral sclerosis (11.4%), and neuropathies (10%)	139	70	69	41			67.3	10.1				63.8	13.4				0.81			0.84			0.912	0.853	0.948	98.4	63					31.1	46.2
Mondesert 2025	blood	serum	NfL		Elecsys, serum	GoldCoast_2020		ALSmimics	main diagnoses in the non-ALS group were lower motor neuron disease (15.7%), primary lateral sclerosis (11.4%), and neuropathies (10%)	139	70	69	41			67.3	10.1				63.8	13.4				0.82			0.84			0.91	0.851	0.946	13.97	8.33					4.32	6.97
Mondesert 2025	blood	serum	p-tau181		Elecsys, serum	GoldCoast_2020		ALSmimics	main diagnoses in the non-ALS group were lower motor neuron disease (15.7%), primary lateral sclerosis (11.4%), and neuropathies (10%)	139	70	69	41			67.3	10.1				63.8	13.4										0.565	0.472	0.649	1.25	0.78					1.23	1.11
Mondesert 2025	blood	serum	GFAP		Elecsys, serum	GoldCoast_2020		ALSmimics	main diagnoses in the non-ALS group were lower motor neuron disease (15.7%), primary lateral sclerosis (11.4%), and neuropathies (10%)	139	70	69	41			67.3	10.1				63.8	13.4										0.546	0.461	0.636	91	45					102	57
Moțățăianu 2024	blood	serum	insulin		multiplex assay, serum	Awaji_El_Escorial_2009	probable or definite	HC	Age- and sex-matched healthy controls were recruited; unrelated to the patients, unaffected by neurological disorders, and not underweight (BMI > 18.5 kg/m²)	44	40	28	24			58.05	12.14				56.97	11.83													906.76	1226.06					476.43	662.14
Moțățăianu 2024	blood	serum	amylin		multiplex assay, serum	Awaji_El_Escorial_2009	probable or definite	HC	Age- and sex-matched healthy controls were recruited; unrelated to the patients, unaffected by neurological disorders, and not underweight (BMI > 18.5 kg/m²)	44	40	28	24			58.05	12.14				56.97	11.83													285.41	359.87					156.78	99.86
Moțățăianu 2024	blood	serum	C-peptide		multiplex assay, serum	Awaji_El_Escorial_2009	probable or definite	HC	Age- and sex-matched healthy controls were recruited; unrelated to the patients, unaffected by neurological disorders, and not underweight (BMI > 18.5 kg/m²)	44	40	28	24			58.05	12.14				56.97	11.83													5162.95	3792.84					6932.8	2559.43
Moțățăianu 2024	blood	serum	Ghrelin		multiplex assay, serum	Awaji_El_Escorial_2009	probable or definite	HC	Age- and sex-matched healthy controls were recruited; unrelated to the patients, unaffected by neurological disorders, and not underweight (BMI > 18.5 kg/m²)	44	40	28	24			58.05	12.14				56.97	11.83													42.4	55.25					63.98	60.78
Moțățăianu 2024	blood	serum	GIP		multiplex assay, serum	Awaji_El_Escorial_2009	probable or definite	HC	Age- and sex-matched healthy controls were recruited; unrelated to the patients, unaffected by neurological disorders, and not underweight (BMI > 18.5 kg/m²)	44	40	28	24			58.05	12.14				56.97	11.83													6218.95	4669.2					4239.65	5171.88
Moțățăianu 2024	blood	serum	GLP-1		multiplex assay, serum	Awaji_El_Escorial_2009	probable or definite	HC	Age- and sex-matched healthy controls were recruited; unrelated to the patients, unaffected by neurological disorders, and not underweight (BMI > 18.5 kg/m²)	44	40	28	24			58.05	12.14				56.97	11.83													132.86	229.91					79.03	128.5
Moțățăianu 2024	blood	serum	Glucagon		multiplex assay, serum	Awaji_El_Escorial_2009	probable or definite	HC	Age- and sex-matched healthy controls were recruited; unrelated to the patients, unaffected by neurological disorders, and not underweight (BMI > 18.5 kg/m²)	44	40	28	24			58.05	12.14				56.97	11.83													72.8	49.63					51.1	16.69
Moțățăianu 2024	blood	serum	Leptin		multiplex assay, serum	Awaji_El_Escorial_2009	probable or definite	HC	Age- and sex-matched healthy controls were recruited; unrelated to the patients, unaffected by neurological disorders, and not underweight (BMI > 18.5 kg/m²)	44	40	28	24			58.05	12.14				56.97	11.83													4662.66	4238.2					7994.33	4748.2
Moțățăianu 2024	blood	serum	MCP1		multiplex assay, serum	Awaji_El_Escorial_2009	probable or definite	HC	Age- and sex-matched healthy controls were recruited; unrelated to the patients, unaffected by neurological disorders, and not underweight (BMI > 18.5 kg/m²)	44	40	28	24			58.05	12.14				56.97	11.83													6066.4	4149.51					5524.93	2275
Moțățăianu 2024	blood	serum	PP		multiplex assay, serum	Awaji_El_Escorial_2009	probable or definite	HC	Age- and sex-matched healthy controls were recruited; unrelated to the patients, unaffected by neurological disorders, and not underweight (BMI > 18.5 kg/m²)	44	40	28	24			58.05	12.14				56.97	11.83													4992.27	4890.14					2060.35	2200.31
Moțățăianu 2024	blood	serum	PYY		multiplex assay, serum	Awaji_El_Escorial_2009	probable or definite	HC	Age- and sex-matched healthy controls were recruited; unrelated to the patients, unaffected by neurological disorders, and not underweight (BMI > 18.5 kg/m²)	44	40	28	24			58.05	12.14				56.97	11.83													103.98	84.48					116.55	195.6
Mravinacová 2025	CSF	CSF	NEFM		suspension bead array	not specified		HC	Healthy controls (no furthur specification given)	35	35	20	16					66					73									0.92	0.91	0.92
Mravinacová 2025	CSF	CSF	MBP		suspension bead array	not specified		HC	Healthy controls (no furthur specification given)	35	35	20	16					66					73									0.81	0.8	0.81
Mravinacová 2025	CSF	CSF	Aβ42		Lumipulse CLEIA	not specified		PSP	PSP	35	39	20	19					66					73									0.81	0.8	0.81				897						661
Mravinacová 2025	CSF	CSF	Aβ40		Lumipulse CLEIA	not specified		PSP	PSP	35	39	20	19					66					73									0.81	0.8	0.81				10516						8719
Mravinacová 2025	CSF	CSF	Aβ42/40		Lumipulse CLEIA	not specified		PSP	PSP	35	39	20	19					66					73									0.81	0.8	0.81				0.093						0.093
Mravinacová 2025	CSF	CSF	t-tau		Lumipulse CLEIA	not specified		PSP	PSP	35	39	20	19					66					73									0.81	0.8	0.81				376						284
Mravinacová 2025	CSF	CSF	p-tau181		CLEIA	not specified		PSP	PSP	35	39	20	19					66					73									0.81	0.8	0.81				36						40
Mravinacová 2025	CSF	CSF	Qalb		standard immunochemical nephelometry	not specified		PSP	PSP	35	39	20	19					66					73									0.81	0.8	0.81				6.4						5.8
Månberg 2021	blood	plasma	SPP1		Suspension bead array., plasma	revised_El_Escorial_2000	probable or definite	HC+DC	HC: Age-matched healthy individuals or siblings/partners of ALS patients. Disease Controls: Non-motor neuron diseases such as meningitis, headache	574	395							65					60															5.91						5
Månberg 2021	blood	plasma	COL6A1		Suspension bead array., plasma	revised_El_Escorial_2000	probable or definite	HC+DC	HC: Age-matched healthy individuals or siblings/partners of ALS patients. Disease Controls: Non-motor neuron diseases such as meningitis, headache	574	395							65					60															5.91						5
Nakamura 2024	CSF	CSF	GPNMB		Mass Spectrometry	Awaji_El_Escorial_2009	all classifications	DC	13 with Alzheimer’s disease, 6 with progressive supranuclear palsy, 2 with spastic paraplegia, and 4 with frontotemporal lobar degeneration	64	25	36	14								62.6	8.5										0.88	0.78	0.97
Nakamura 2024	CSF	CSF	GFAP		Mass Spectrometry	Awaji_El_Escorial_2009	all classifications	DC	13 with Alzheimer’s disease, 6 with progressive supranuclear palsy, 2 with spastic paraplegia, and 4 with frontotemporal lobar degeneration	64	25	36	14								62.6	8.5										0.81	0.7	0.94
Nakamura 2024	CSF	CSF	GPC1		Mass Spectrometry	Awaji_El_Escorial_2009	all classifications	DC	13 with Alzheimer’s disease, 6 with progressive supranuclear palsy, 2 with spastic paraplegia, and 4 with frontotemporal lobar degeneration	64	25	36	14								62.6	8.5										0.79	0.66	0.91
Nakamura 2024	CSF	CSF	MGAT2		Mass Spectrometry	Awaji_El_Escorial_2009	all classifications	DC	13 with Alzheimer’s disease, 6 with progressive supranuclear palsy, 2 with spastic paraplegia, and 4 with frontotemporal lobar degeneration	64	25	36	14								62.6	8.5										0.74	0.6	0.88
Nakamura 2024	CSF	CSF	CHI3L2		Mass Spectrometry	Awaji_El_Escorial_2009	all classifications	DC	13 with Alzheimer’s disease, 6 with progressive supranuclear palsy, 2 with spastic paraplegia, and 4 with frontotemporal lobar degeneration	64	25	36	14								62.6	8.5										0.73	0.58	0.87
Niccolai 2024	blood	serum	G-CSF		Milliplex MAP kits with Luminex MAGPIX detection system, serum	revised_El_Escorial_2000	all (excluding suspected)	HC	Thirty-four healthy individuals were recruited among healthy unrelated spouses of patients. Both the patients and the healthy controls had to be aged between 18 and 80 years, have a BMI of 18 or above, and possess the capacity to understand and provide informed consent	100	34				6	67					70																	7.77	2.03	14.03				18.45	11.33	18.45
Niccolai 2024	blood	serum	IFN-γ		Milliplex MAP kits with Luminex MAGPIX detection system, serum	revised_El_Escorial_2000	all (excluding suspected)	HC	Thirty-four healthy individuals were recruited among healthy unrelated spouses of patients. Both the patients and the healthy controls had to be aged between 18 and 80 years, have a BMI of 18 or above, and possess the capacity to understand and provide informed consent	100	34				6	67					70																	1.36	0.62	2.66				3.69	1.0975	3.69
Niccolai 2024	blood	serum	IL-10		Milliplex MAP kits with Luminex MAGPIX detection system, serum	revised_El_Escorial_2000	all (excluding suspected)	HC	Thirty-four healthy individuals were recruited among healthy unrelated spouses of patients. Both the patients and the healthy controls had to be aged between 18 and 80 years, have a BMI of 18 or above, and possess the capacity to understand and provide informed consent	100	34				6	67					70																	1.47	0.61	3.45				3.88	3.29	3.88
Niccolai 2024	blood	serum	IL-15		Milliplex MAP kits with Luminex MAGPIX detection system, serum	revised_El_Escorial_2000	all (excluding suspected)	HC	Thirty-four healthy individuals were recruited among healthy unrelated spouses of patients. Both the patients and the healthy controls had to be aged between 18 and 80 years, have a BMI of 18 or above, and possess the capacity to understand and provide informed consent	100	34				6	67					70																	0.88	0.54	2.02				0.32	0.26	0.32
Niccolai 2024	blood	serum	IL-17A		Milliplex MAP kits with Luminex MAGPIX detection system, serum	revised_El_Escorial_2000	all (excluding suspected)	HC	Thirty-four healthy individuals were recruited among healthy unrelated spouses of patients. Both the patients and the healthy controls had to be aged between 18 and 80 years, have a BMI of 18 or above, and possess the capacity to understand and provide informed consent	100	34				6	67					70																	1.69	0.53	4.74				0.695	0.32	0.695
Niccolai 2024	blood	serum	IL-1β		Milliplex MAP kits with Luminex MAGPIX detection system, serum	revised_El_Escorial_2000	all (excluding suspected)	HC	Thirty-four healthy individuals were recruited among healthy unrelated spouses of patients. Both the patients and the healthy controls had to be aged between 18 and 80 years, have a BMI of 18 or above, and possess the capacity to understand and provide informed consent	100	34				6	67					70																	0.36	0.36	1.56				5.27	1.48	5.27
Niccolai 2024	blood	serum	IL-2		Milliplex MAP kits with Luminex MAGPIX detection system, serum	revised_El_Escorial_2000	all (excluding suspected)	HC	Thirty-four healthy individuals were recruited among healthy unrelated spouses of patients. Both the patients and the healthy controls had to be aged between 18 and 80 years, have a BMI of 18 or above, and possess the capacity to understand and provide informed consent	100	34				6	67					70																	0.48	0.48	1.57				9.24	6.915	9.24
Niccolai 2024	blood	serum	IL-4		Milliplex MAP kits with Luminex MAGPIX detection system, serum	revised_El_Escorial_2000	all (excluding suspected)	HC	Thirty-four healthy individuals were recruited among healthy unrelated spouses of patients. Both the patients and the healthy controls had to be aged between 18 and 80 years, have a BMI of 18 or above, and possess the capacity to understand and provide informed consent	100	34				6	67					70																	2.51	2.51	3.3				5.57	1.63	5.57
Niccolai 2024	blood	serum	IL-6		Milliplex MAP kits with Luminex MAGPIX detection system, serum	revised_El_Escorial_2000	all (excluding suspected)	HC	Thirty-four healthy individuals were recruited among healthy unrelated spouses of patients. Both the patients and the healthy controls had to be aged between 18 and 80 years, have a BMI of 18 or above, and possess the capacity to understand and provide informed consent	100	34				6	67					70																	0.4	0.4	3.44				5.53	3.6425	5.53
Niccolai 2024	blood	serum	IL-8		Milliplex MAP kits with Luminex MAGPIX detection system, serum	revised_El_Escorial_2000	all (excluding suspected)	HC	Thirty-four healthy individuals were recruited among healthy unrelated spouses of patients. Both the patients and the healthy controls had to be aged between 18 and 80 years, have a BMI of 18 or above, and possess the capacity to understand and provide informed consent	100	34				6	67					70																	10.85	5.87	17.79				1.38	1.38	1.38
Niccolai 2024	blood	serum	MCP1		Milliplex MAP kits with Luminex MAGPIX detection system, serum	revised_El_Escorial_2000	all (excluding suspected)	HC	Thirty-four healthy individuals were recruited among healthy unrelated spouses of patients. Both the patients and the healthy controls had to be aged between 18 and 80 years, have a BMI of 18 or above, and possess the capacity to understand and provide informed consent	100	34				6	67					70																	340.8	208.26	444.78				679.73	571.525	679.73
Niccolai 2024	blood	serum	MIP-1α		Milliplex MAP kits with Luminex MAGPIX detection system, serum	revised_El_Escorial_2000	all (excluding suspected)	HC	Thirty-four healthy individuals were recruited among healthy unrelated spouses of patients. Both the patients and the healthy controls had to be aged between 18 and 80 years, have a BMI of 18 or above, and possess the capacity to understand and provide informed consent	100	34				6	67					70																	3.57	1.61	5.9				15.41	9.67	15.41
Niccolai 2024	blood	serum	TNF-α		Milliplex MAP kits with Luminex MAGPIX detection system, serum	revised_El_Escorial_2000	all (excluding suspected)	HC	Thirty-four healthy individuals were recruited among healthy unrelated spouses of patients. Both the patients and the healthy controls had to be aged between 18 and 80 years, have a BMI of 18 or above, and possess the capacity to understand and provide informed consent	100	34				6	67					70																	9.54	3.29	14.68				17.04	8.685	17.04
Niccolai 2024	blood	serum	VEGF-A		Milliplex MAP kits with Luminex MAGPIX detection system, serum	revised_El_Escorial_2000	all (excluding suspected)	HC	Thirty-four healthy individuals were recruited among healthy unrelated spouses of patients. Both the patients and the healthy controls had to be aged between 18 and 80 years, have a BMI of 18 or above, and possess the capacity to understand and provide informed consent	100	34				6	67					70																	43.76	4.12	97.95				469.469	206.245	469.469
Niccolai 2024	blood	serum	FFA		GC/MS, serum	revised_El_Escorial_2000	all (excluding suspected)	HC	Thirty-four healthy individuals were recruited among healthy unrelated spouses of patients. Both the patients and the healthy controls had to be aged between 18 and 80 years, have a BMI of 18 or above, and possess the capacity to understand and provide informed consent	100	34				6	67					70																	951.36	660.9	1286.7				595.9	415.4	736.1
Niccolai 2024	blood	serum	SCFA		GC/MS, serum	revised_El_Escorial_2000	all (excluding suspected)	HC	Thirty-four healthy individuals were recruited among healthy unrelated spouses of patients. Both the patients and the healthy controls had to be aged between 18 and 80 years, have a BMI of 18 or above, and possess the capacity to understand and provide informed consent	100	34				6	67					70																	110.8	85.6	839.8				263.2	220.3	598.2
Niccolai 2024	blood	serum	MCFA		GC/MS, serum	revised_El_Escorial_2000	all (excluding suspected)	HC	Thirty-four healthy individuals were recruited among healthy unrelated spouses of patients. Both the patients and the healthy controls had to be aged between 18 and 80 years, have a BMI of 18 or above, and possess the capacity to understand and provide informed consent	100	34				6	67					70																	20.8	14.6	26.7				14.7	9.4	18.7
Niccolai 2024	blood	serum	LCFA		GC/MS, serum	revised_El_Escorial_2000	all (excluding suspected)	HC	Thirty-four healthy individuals were recruited among healthy unrelated spouses of patients. Both the patients and the healthy controls had to be aged between 18 and 80 years, have a BMI of 18 or above, and possess the capacity to understand and provide informed consent	100	34				6	67					70																	711.2	492.8	880.7				330	175.1	417.5
Niccolai 2024	blood	serum	Acetic acid		GC/MS, serum	revised_El_Escorial_2000	all (excluding suspected)	HC	Thirty-four healthy individuals were recruited among healthy unrelated spouses of patients. Both the patients and the healthy controls had to be aged between 18 and 80 years, have a BMI of 18 or above, and possess the capacity to understand and provide informed consent	100	34				6	67					70																	71.85	71.85	336.673				191.5	141.71	227.71
Niccolai 2024	blood	serum	Propionic acid		GC/MS, serum	revised_El_Escorial_2000	all (excluding suspected)	HC	Thirty-four healthy individuals were recruited among healthy unrelated spouses of patients. Both the patients and the healthy controls had to be aged between 18 and 80 years, have a BMI of 18 or above, and possess the capacity to understand and provide informed consent	100	34				6	67					70																	4.37	4.27	6.55				16.69	12.5	21.45
Niccolai 2024	blood	serum	Butyric acid		GC/MS, serum	revised_El_Escorial_2000	all (excluding suspected)	HC	Thirty-four healthy individuals were recruited among healthy unrelated spouses of patients. Both the patients and the healthy controls had to be aged between 18 and 80 years, have a BMI of 18 or above, and possess the capacity to understand and provide informed consent	100	34				6	67					70																	6.6	3.3	17.25				5.51	3.18	6.75
Niccolai 2024	blood	serum	Isobutyric acid		GC/MS, serum	revised_El_Escorial_2000	all (excluding suspected)	HC	Thirty-four healthy individuals were recruited among healthy unrelated spouses of patients. Both the patients and the healthy controls had to be aged between 18 and 80 years, have a BMI of 18 or above, and possess the capacity to understand and provide informed consent	100	34				6	67					70																	2	1.67	3.34				12.3	8.42	18.18
Niccolai 2024	blood	serum	Isovaleric acid		GC/MS, serum	revised_El_Escorial_2000	all (excluding suspected)	HC	Thirty-four healthy individuals were recruited among healthy unrelated spouses of patients. Both the patients and the healthy controls had to be aged between 18 and 80 years, have a BMI of 18 or above, and possess the capacity to understand and provide informed consent	100	34				6	67					70																	1.65	1.65	3.3				15.78	10.37	21.12
Niccolai 2024	blood	serum	2-Methylbutyric acid		GC/MS, serum	revised_El_Escorial_2000	all (excluding suspected)	HC	Thirty-four healthy individuals were recruited among healthy unrelated spouses of patients. Both the patients and the healthy controls had to be aged between 18 and 80 years, have a BMI of 18 or above, and possess the capacity to understand and provide informed consent	100	34				6	67					70																	1.88	1.71	1.88				8.92	5.88	12.94
Niccolai 2024	blood	serum	Valeric acid		GC/MS, serum	revised_El_Escorial_2000	all (excluding suspected)	HC	Thirty-four healthy individuals were recruited among healthy unrelated spouses of patients. Both the patients and the healthy controls had to be aged between 18 and 80 years, have a BMI of 18 or above, and possess the capacity to understand and provide informed consent	100	34				6	67					70																	0.34	0.17	0.59				0.64	0.34	0.85
Niccolai 2024	blood	serum	Hexanoic acid		GC/MS, serum	revised_El_Escorial_2000	all (excluding suspected)	HC	Thirty-four healthy individuals were recruited among healthy unrelated spouses of patients. Both the patients and the healthy controls had to be aged between 18 and 80 years, have a BMI of 18 or above, and possess the capacity to understand and provide informed consent	100	34				6	67					70																	0.43	0.43	0.43				1.9	1.36	2.79
Niccolai 2024	blood	serum	Heptanoic acid		GC/MS, serum	revised_El_Escorial_2000	all (excluding suspected)	HC	Thirty-four healthy individuals were recruited among healthy unrelated spouses of patients. Both the patients and the healthy controls had to be aged between 18 and 80 years, have a BMI of 18 or above, and possess the capacity to understand and provide informed consent	100	34				6	67					70																	0.3	0.15	0.45				1.03	0.45	3.04
Niccolai 2024	blood	serum	Nonanoic acid		GC/MS, serum	revised_El_Escorial_2000	all (excluding suspected)	HC	Thirty-four healthy individuals were recruited among healthy unrelated spouses of patients. Both the patients and the healthy controls had to be aged between 18 and 80 years, have a BMI of 18 or above, and possess the capacity to understand and provide informed consent	100	34				6	67					70																	0.33	0.28	0.82				0.24	0.05	0.55
Niccolai 2024	blood	serum	2-Ethylhexanoic acid		GC/MS, serum	revised_El_Escorial_2000	all (excluding suspected)	HC	Thirty-four healthy individuals were recruited among healthy unrelated spouses of patients. Both the patients and the healthy controls had to be aged between 18 and 80 years, have a BMI of 18 or above, and possess the capacity to understand and provide informed consent	100	34				6	67					70																	3.44	1.72	9.72				3.56	1.3	8.68
Niccolai 2024	blood	serum	Octanoic acid		GC/MS, serum	revised_El_Escorial_2000	all (excluding suspected)	HC	Thirty-four healthy individuals were recruited among healthy unrelated spouses of patients. Both the patients and the healthy controls had to be aged between 18 and 80 years, have a BMI of 18 or above, and possess the capacity to understand and provide informed consent	100	34				6	67					70																	1.43	1.43	1.43				0.77	0.47	2.14
Niccolai 2024	blood	serum	Decanoic acid		GC/MS, serum	revised_El_Escorial_2000	all (excluding suspected)	HC	Thirty-four healthy individuals were recruited among healthy unrelated spouses of patients. Both the patients and the healthy controls had to be aged between 18 and 80 years, have a BMI of 18 or above, and possess the capacity to understand and provide informed consent	100	34				6	67					70																	1.18	1.18	1.75				0.41	0.08	1.09
Niccolai 2024	blood	serum	Benzoic acid		GC/MS, serum	revised_El_Escorial_2000	all (excluding suspected)	HC	Thirty-four healthy individuals were recruited among healthy unrelated spouses of patients. Both the patients and the healthy controls had to be aged between 18 and 80 years, have a BMI of 18 or above, and possess the capacity to understand and provide informed consent	100	34				6	67					70																	8.02	4.01	12.03				1.65	1.49	2.02
Niccolai 2024	blood	serum	Dodecanoic acid		GC/MS, serum	revised_El_Escorial_2000	all (excluding suspected)	HC	Thirty-four healthy individuals were recruited among healthy unrelated spouses of patients. Both the patients and the healthy controls had to be aged between 18 and 80 years, have a BMI of 18 or above, and possess the capacity to understand and provide informed consent	100	34				6	67					70																	1.29	1.17	2.77				2.45	1.61	4.49
Niccolai 2024	blood	serum	Tetradecanoid acid		GC/MS, serum	revised_El_Escorial_2000	all (excluding suspected)	HC	Thirty-four healthy individuals were recruited among healthy unrelated spouses of patients. Both the patients and the healthy controls had to be aged between 18 and 80 years, have a BMI of 18 or above, and possess the capacity to understand and provide informed consent	100	34				6	67					70																	8.21	5.2	13.12				14.73	8.28	24.18
Niccolai 2024	blood	serum	Hexadecanoic acid		GC/MS, serum	revised_El_Escorial_2000	all (excluding suspected)	HC	Thirty-four healthy individuals were recruited among healthy unrelated spouses of patients. Both the patients and the healthy controls had to be aged between 18 and 80 years, have a BMI of 18 or above, and possess the capacity to understand and provide informed consent	100	34				6	67					70																	541.04	399.2	880.7				250	116.25	317.22
Niccolai 2024	blood	serum	Octadecanoic acid		GC/MS, serum	revised_El_Escorial_2000	all (excluding suspected)	HC	Thirty-four healthy individuals were recruited among healthy unrelated spouses of patients. Both the patients and the healthy controls had to be aged between 18 and 80 years, have a BMI of 18 or above, and possess the capacity to understand and provide informed consent	100	34				6	67					70																	67.32	47.36	228.49				64.6	38.96	91.19
Nielsen 2021	blood	plasma	anti-TDP43-IgG1		ELISA, plasma	Awaji_El_Escorial_2009	not specified	HC	Normal control (NC) volunteers were free of conditions that might affect the nervous system and did not receive any medical treatment modulating the immune system.	30	51	13	17			63.4	11.5				46.1	14.5													894.3	648.9					904.5	478.9
Nielsen 2021	blood	plasma	anti-TDP43-IgG2		ELISA, plasma	Awaji_El_Escorial_2009	not specified	HC	Normal control (NC) volunteers were free of conditions that might affect the nervous system and did not receive any medical treatment modulating the immune system.	30	51	13	17			63.4	11.5				46.1	14.5													604.1	468.1					934.7	573.1
Nielsen 2021	blood	plasma	anti-TDP43-IgG3		ELISA, plasma	Awaji_El_Escorial_2009	not specified	HC	Normal control (NC) volunteers were free of conditions that might affect the nervous system and did not receive any medical treatment modulating the immune system.	30	51	13	17			63.4	11.5				46.1	14.5													317	198.4					329.3	234.5
Nielsen 2021	blood	plasma	anti-TDP43-IgG4		ELISA, plasma	Awaji_El_Escorial_2009	not specified	HC	Normal control (NC) volunteers were free of conditions that might affect the nervous system and did not receive any medical treatment modulating the immune system.	30	51	13	17			63.4	11.5				46.1	14.5													26.4	14.2					20.97	17.1
Nielsen 2021	blood	plasma	anti-TDP43-IgG		ELISA, plasma	Awaji_El_Escorial_2009	not specified	HC	Normal control (NC) volunteers were free of conditions that might affect the nervous system and did not receive any medical treatment modulating the immune system.	30	51	13	17			63.4	11.5				46.1	14.5													1487	881					1910	1045
Nielsen 2021	blood	plasma	anti-TDP43-IgM		ELISA, plasma	Awaji_El_Escorial_2009	not specified	HC	Normal control (NC) volunteers were free of conditions that might affect the nervous system and did not receive any medical treatment modulating the immune system.	30	51	13	17			63.4	11.5				46.1	14.5													318.7	154.7					497.9	331.2
Noh 2025 (validation cohort)	blood	plasma	miR-214		qRT-PCR, plasma	revised_El_Escorial_2000	probable or definite	HC	healthy volunteers and spouses of participants with ALS	132	30	76	15	0	0	59.8	10.5				59.6	6.4										0.86
Noh 2025 (validation cohort)	blood	plasma	MODEL	miR214+NfL	qRT-PCR, plasma	revised_El_Escorial_2000	probable or definite	HC	healthy volunteers and spouses of participants with ALS	132	30	76	15	0	0	59.8	10.5				59.6	6.4
Noh 2025 (validation cohort)	blood	plasma	NfL		Simoa, plasma	revised_El_Escorial_2000	probable or definite	HC	healthy volunteers and spouses of participants with ALS	125				0	0	59.8	10.5				59.6	6.4
Noh 2025 (validation cohort)	CSF	CSF	MCP1		Multiplex bead-based immunoassay	revised_El_Escorial_2000	probable or definite	HC	healthy volunteers and spouses of participants with ALS	124				0	0	59.8	10.5				59.6	6.4
Noh 2025 (validation cohort)	CSF	CSF	TNF-α		Multiplex bead-based immunoassay	revised_El_Escorial_2000	probable or definite	HC	healthy volunteers and spouses of participants with ALS	124				0	0	59.8	10.5				59.6	6.4
Noh 2025 (validation cohort)	CSF	CSF	IL-15		Multiplex bead-based immunoassay	revised_El_Escorial_2000	probable or definite	HC	healthy volunteers and spouses of participants with ALS	124				0	0	59.8	10.5				59.6	6.4
Nolano 2024	skin	skin	biopsy
Noli 2025	blood	plasma	NERP-1		ELISA, plasma	not specified		HC	age-matched control subjects	46	46	25																				0.69
Nona 2024	blood	blood	Cre, UA, CK, Alb			NA (systematic review)
Nona 2024–2	blood	blood	NLR			NA (systematic review)
Nukui 2021	CSF	CSF	ATP		highly sensitive assay for ATP using a luciferase luminous reaction	Awaji_El_Escorial_2009	all classifications	iNPH	iNPH patients were chosen as controls due to the absence of central nervous tissue injury or CSF pleocytosis	44	10	31	5			63	13.3				71.1	3.8													3635	5465					716	411
Oeckl 2019 (Ulm gALS)	CSF	CSF	CHIT1		ELISA	genetic ALS		HC	individuals without neurodegenerative disease	23	36	13	19	23	23			55.6	49.8	68.7			39.1	29.2	49.6													13168	5356	38734				1433	746	2278
Oeckl 2019 (Ulm gALS)	blood	serum	CHIT1		ELISA, serum	genetic ALS		HC	individuals without neurodegenerative disease	23	36	13	19	23	23			55.6	49.8	68.7			39.1	29.2	49.6													51850	21950	60575				17750	11850	30950
Oeckl 2019 (Ulm gALS)	CSF	CSF	NfL		ELISA	genetic ALS		HC	individuals without neurodegenerative disease	23	36	13	19	23	23			55.6	49.8	68.7			39.1	29.2	49.6													5240	2807	12870				202	141	283
Oeckl 2019 (Ulm gALS)	CSF	CSF	pNfH		ELISA	genetic ALS		HC	individuals without neurodegenerative disease	23	36	13	19	23	23			55.6	49.8	68.7			39.1	29.2	49.6													2143	1362	5101				188	188	188
Oeckl 2019 (Ulm gALS)	CSF	CSF	YKL40		ELISA	genetic ALS		HC	individuals without neurodegenerative disease	23	36	13	19	23	23			55.6	49.8	68.7			39.1	29.2	49.6													220	155	409				141	126	180
Oeckl 2019 (Ulm gALS)	blood	serum	YKL40		ELISA, serum	genetic ALS		HC	individuals without neurodegenerative disease	23	36	13	19	23	23			55.6	49.8	68.7			39.1	29.2	49.6													62	41.3	136				55	43.5	68.5
Oeckl 2019 (Ulm gALS)	CSF	CSF	GFAP		ELISA	genetic ALS		HC	individuals without neurodegenerative disease	23	36	13	19	23	23			55.6	49.8	68.7			39.1	29.2	49.6													593	353	806				404	358	596
Oeckl 2019 (Ulm gALS)	blood	serum	GFAP		ELISA, serum	genetic ALS		HC	individuals without neurodegenerative disease	23	36	13	19	23	23			55.6	49.8	68.7			39.1	29.2	49.6													93.8	65.8	162				111	88.8	121
Oeckl 2019 (Ulm gALS)	CSF	CSF	CHIT1		ELISA	genetic ALS		asymptomatic carrier	individuals without neurodegenerative disease	23	26	13	8	23	23			55.6	49.8	68.7			42.9	30.7	51													13168	5356	38734				2075	1020	3060
Oeckl 2019 (Ulm gALS)	blood	serum	CHIT1		ELISA, serum	genetic ALS		asymptomatic carrier	individuals without neurodegenerative disease	23	26	13	8	23	23			55.6	49.8	68.7			42.9	30.7	51													51850	21950	60575				20975	12325	30288
Oeckl 2019 (Ulm gALS)	CSF	CSF	NfL		ELISA	genetic ALS		asymptomatic carrier	individuals without neurodegenerative disease	23	26	13	8	23	23			55.6	49.8	68.7			42.9	30.7	51													5240	2807	12870				210	97	281
Oeckl 2019 (Ulm gALS)	CSF	CSF	pNfH		ELISA	genetic ALS		asymptomatic carrier	individuals without neurodegenerative disease	23	26	13	8	23	23			55.6	49.8	68.7			42.9	30.7	51													2143	1362	5101				188	188	188
Oeckl 2019 (Ulm gALS)	CSF	CSF	YKL40		ELISA	genetic ALS		asymptomatic carrier	individuals without neurodegenerative disease	23	26	13	8	23	23			55.6	49.8	68.7			42.9	30.7	51													220	155	409				153	108	165
Oeckl 2019 (Ulm gALS)	blood	serum	YKL40		ELISA, serum	genetic ALS		asymptomatic carrier	individuals without neurodegenerative disease	23	26	13	8	23	23			55.6	49.8	68.7			42.9	30.7	51													62	41.3	136				54.5	44	60
Oeckl 2019 (Ulm gALS)	CSF	CSF	GFAP		ELISA	genetic ALS		asymptomatic carrier	individuals without neurodegenerative disease	23	26	13	8	23	23			55.6	49.8	68.7			42.9	30.7	51													593	353	806				414	287	517
Oeckl 2019 (Ulm gALS)	blood	serum	GFAP		ELISA, serum	genetic ALS		asymptomatic carrier	individuals without neurodegenerative disease	23	26	13	8	23	23			55.6	49.8	68.7			42.9	30.7	51													93.8	65.8	162				100	83.2	134
Oeckl 2019 (Ulm sALS)	CSF	CSF	YKL40		ELISA	sporadic ALS		NonND	individuals without neurodegenerative disease	70	25	45	15	0	0			63	54.8	69			62	55.2	71.1													197	125	279				129	93.4	178
Oeckl 2019 (Ulm sALS)	CSF	CSF	GFAP		ELISA	sporadic ALS		NonND	individuals without neurodegenerative disease	64	32	42	19	0	0			63	52.5	69			62.8	49.5	72.4													698	468	959				792	484	1053
Oeckl 2019 (Umeå gALS)	CSF	CSF	CHIT1		ELISA	genetic ALS		HC	individuals without neurodegenerative disease	43	36	26	19	43	43			62.1	53.7	66.2			39.1	29.2	49.6													12400	4660	23380				1433	746	2278
Oeckl 2019 (Umeå gALS)	blood	plasma	CHIT1		ELISA, plasma	genetic ALS		HC	individuals without neurodegenerative disease	43	36	26	19	43	43			62.1	53.7	66.2			39.1	29.2	49.6													21225	15150	36200				17750	11850	30950
Oeckl 2019 (Umeå gALS)	CSF	CSF	NfL		ELISA	genetic ALS		HC	individuals without neurodegenerative disease	43	36	26	19	43	43			62.1	53.7	66.2			39.1	29.2	49.6													5451	3500	8365				202	141	283
Oeckl 2019 (Umeå gALS)	CSF	CSF	pNfH		ELISA	genetic ALS		HC	individuals without neurodegenerative disease	43	36	26	19	43	43			62.1	53.7	66.2			39.1	29.2	49.6													2577	1423	3910				188	188	188
Oeckl 2019 (Umeå gALS)	CSF	CSF	YKL40		ELISA	genetic ALS		HC	individuals without neurodegenerative disease	43	36	26	19	43	43			62.1	53.7	66.2			39.1	29.2	49.6													341	235	460				141	126	180
Oeckl 2019 (Umeå gALS)	blood	plasma	YKL40		ELISA, plasma	genetic ALS		HC	individuals without neurodegenerative disease	43	36	26	19	43	43			62.1	53.7	66.2			39.1	29.2	49.6													60	36	94				55	43.5	68.5
Oeckl 2019 (Umeå gALS)	CSF	CSF	GFAP		ELISA	genetic ALS		HC	individuals without neurodegenerative disease	43	36	26	19	43	43			62.1	53.7	66.2			39.1	29.2	49.6													504	316	669				404	358	596
Oeckl 2019 (Umeå gALS)	blood	plasma	GFAP		ELISA, plasma	genetic ALS		HC	individuals without neurodegenerative disease	43	36	26	19	43	43			62.1	53.7	66.2			39.1	29.2	49.6													105	62	136				111	88.8	121
Oeckl 2019 (Umeå gALS)	CSF	CSF	CHIT1		ELISA	genetic ALS		asymptomatic carrier	individuals without neurodegenerative disease	43	26	26	8	43	43			62.1	53.7	66.2			42.9	30.7	51													12400	4660	23380				2075	1020	3060
Oeckl 2019 (Umeå gALS)	blood	plasma	CHIT1		ELISA, plasma	genetic ALS		asymptomatic carrier	individuals without neurodegenerative disease	43	26	26	8	43	43			62.1	53.7	66.2			42.9	30.7	51													21225	15150	36200				20975	12325	30288
Oeckl 2019 (Umeå gALS)	CSF	CSF	NfL		ELISA	genetic ALS		asymptomatic carrier	individuals without neurodegenerative disease	43	26	26	8	43	43			62.1	53.7	66.2			42.9	30.7	51													5451	3500	8365				210	97	281
Oeckl 2019 (Umeå gALS)	CSF	CSF	pNfH		ELISA	genetic ALS		asymptomatic carrier	individuals without neurodegenerative disease	43	26	26	8	43	43			62.1	53.7	66.2			42.9	30.7	51													2577	1423	3910				188	188	188
Oeckl 2019 (Umeå gALS)	CSF	CSF	YKL40		ELISA	genetic ALS		asymptomatic carrier	individuals without neurodegenerative disease	43	26	26	8	43	43			62.1	53.7	66.2			42.9	30.7	51													341	235	460				153	108	165
Oeckl 2019 (Umeå gALS)	blood	plasma	YKL40		ELISA, plasma	genetic ALS		asymptomatic carrier	individuals without neurodegenerative disease	43	26	26	8	43	43			62.1	53.7	66.2			42.9	30.7	51													60	36	94				54.5	44	60
Oeckl 2019 (Umeå gALS)	CSF	CSF	GFAP		ELISA	genetic ALS		asymptomatic carrier	individuals without neurodegenerative disease	43	26	26	8	43	43			62.1	53.7	66.2			42.9	30.7	51													504	316	669				414	287	517
Oeckl 2019 (Umeå gALS)	blood	plasma	GFAP		ELISA, plasma	genetic ALS		asymptomatic carrier	individuals without neurodegenerative disease	43	26	26	8	43	43			62.1	53.7	66.2			42.9	30.7	51													105	62	136				100	83.2	134
Oh 2023	CSF	CSF	CHIT1		LC-MS/MS and PRM MS	not specified		HC	Healthy controls	30	31	20	16			57.4	9.8				58.06	12.08										0.868	0.762	0.948													36.8
Oh 2023	CSF	CSF	APOB		LC-MS/MS and PRM MS	not specified		HC	Healthy controls	30	31	20	16			57.4	9.8				58.06	12.08										0.837	0.726	0.923
Oh 2023	CSF	CSF	CAMK2A		LC-MS/MS and PRM MS	not specified		HC	Healthy controls	30	31	20	16			57.4	9.8				58.06	12.08										0.839	0.714	0.925
Oh 2023	CSF	CSF	SERPINA3		LC-MS/MS and PRM MS	not specified		HC	Healthy controls	30	31	20	16			57.4	9.8				58.06	12.08										0.816	0.682	0.912
Oh 2023	CSF	CSF	SERPINA1		LC-MS/MS and PRM MS	not specified		HC	Healthy controls	30	31	20	16			57.4	9.8				58.06	12.08										0.785	0.657	0.887
Oh 2023	CSF	CSF	YKL40		LC-MS/MS and PRM MS	not specified		HC	Healthy controls	30	31	20	16			57.4	9.8				58.06	12.08										0.781	0.65	0.899
Oh 2023	CSF	CSF	UCHL1		LC-MS/MS and PRM MS	not specified		HC	Healthy controls	30	31	20	16			57.4	9.8				58.06	12.08										0.774	0.647	0.884
Oh 2023	CSF	CSF	APP		LC-MS/MS and PRM MS	not specified		HC	Healthy controls	30	31	20	16			57.4	9.8				58.06	12.08										0.763	0.629	0.866
Ohnari 2024	blood	blood	UA		not specified	Awaji_El_Escorial_2009	not specified			89		49
Olofsson 2025	CSF	CSF	NfM		antibody-based suspension bead-array	GoldCoast_2020		ALSmimics	individuals evaluated at the ALS Clinical Research Center with suspicion of ALS, but who were later diagnosed with other neurological diseases (such as polyneuropathy, multiple sclerosis, spastic paraparesis, myelopathy, Parkinson’s disease, neuroborreliosis, spinal stenosis, benign fasciculations)	182	42	104	32					67	59	74			71	63	75							0.83
Olsson 2019	CSF	CSF	NfL		ELISA	not specified		HC	Control participants with no cognitive decline, whose participation came via 2 means: cognitively intact individuals were followed up to autopsy, and individuals died at the University of Pennsylvania Hospital and their family members participated in a retrospective interview assessing their cognitive status.	68	75	50	25			68.4	11.5				68.3	9.4																4185	2207	7453				536	398	777
Olsson 2019	CSF	CSF	Aβ42		ELISA	not specified		HC	Control participants with no cognitive decline, whose participation came via 2 means: cognitively intact individuals were followed up to autopsy, and individuals died at the University of Pennsylvania Hospital and their family members participated in a retrospective interview assessing their cognitive status.	68	75	50	25			68.4	11.5				68.3	9.4																266	213	323				244	212	298
Olsson 2019	CSF	CSF	t-tau		ELISA	not specified		HC	Control participants with no cognitive decline, whose participation came via 2 means: cognitively intact individuals were followed up to autopsy, and individuals died at the University of Pennsylvania Hospital and their family members participated in a retrospective interview assessing their cognitive status.	68	75	50	25			68.4	11.5				68.3	9.4																50	36	70				50	38	68
Olsson 2019	CSF	CSF	p-tau181		xMAP Luminex	not specified		HC	Control participants with no cognitive decline, whose participation came via 2 means: cognitively intact individuals were followed up to autopsy, and individuals died at the University of Pennsylvania Hospital and their family members participated in a retrospective interview assessing their cognitive status.	68	75	50	25			68.4	11.5				68.3	9.4																11	8	15				17	12	22
Olsson 2019	CSF	CSF	MODEL	NfL+ptau+Ttau+Ab42	ELISA	not specified		HC	Control participants with no cognitive decline, whose participation came via 2 means: cognitively intact individuals were followed up to autopsy, and individuals died at the University of Pennsylvania Hospital and their family members participated in a retrospective interview assessing their cognitive status.	68	75	50	25			68.4	11.5				68.3	9.4
Omar 2025	postmortem human cortex	postmortem human cortex	TDP43		snRNA-seq	not specified		HC	young (n = 20; 15–29 years)" and "aged (n = 20; 67–95 years) donors without neurodegenerative diseases	20	40	11	24
Panio 2022	blood	serum	hsa_miR_338_5p		not specified, serum	not specified		HC?	not explicitly specified	18	17															0.66			1
Panio 2022	blood	serum	hsa_miR_4745_5p		not specified, serum	not specified		HC?	not explicitly specified	18	17															0.83			0.83
Panio 2022	blood	serum	hsa_miR_4763_3p		not specified, serum	not specified		HC?	not explicitly specified	18	17															0.75			0.66
Panio 2022	blood	serum	MODEL	hsa_miR_4745_5p with hsa-miR_193b	not specified, serum	not specified		HC?	not explicitly specified	18	17															0.91			0.83
Pappalardo 2024			gene regulatory networks (GRNs)		Microarray (Illumina)	not specified		HC	neurologically healthy volunteers matched for gender and age	397	645	239	357			63.6					62.3
Paramasivan 2025	both CSF and Blood	both CSF and Blood	GAD65 antibody			revised_El_Escorial_2000	all (excluding suspected)	GAD65 positive motor neuronopathy	GAD65 positive motor neuronopathy
Pasetto 2021	blood	plasma	MODEL	Plasma EV size distribution, HSP90 levels.	NTA & WB, plasma	not specified		HC	36 individuals without known neuromuscular diseases. This included plasma from five anonymized healthy volunteers	106	36	64	15		10			67					61									0.93
Pasetto 2021	blood	plasma	MODEL	Plasma EV size distribution, HSP90 levels.	NTA & WB, plasma	not specified		MD	muscular dystrophies, which generally do not involve nerve damage​	106	28	64	13		10			67					53									0.93
Pasetto 2021	blood	plasma	MODEL	Plasma EV size distribution, HSP90 levels.	NTA & WB, plasma	not specified		SBMA	32 SBMA	106	32	64	32		10			67					62									0.95
Pasetto 2021	blood	plasma	MODEL	Plasma EV size distribution (the size distribution curves were approximated, compressed, and used as input features for the Random Forest classifier. This transformation allowed the model to handle high-dimensional data in a compact, manageable format, improving diagnostic accuracy across control groups​)	NTA & WB, plasma	not specified		HC	36 individuals without known neuromuscular diseases. This included plasma from five anonymized healthy volunteers	106	36	64	15		10			67					61									0.92
Pasetto 2021	blood	plasma	MODEL	Plasma EV size distribution (the size distribution curves were approximated, compressed, and used as input features for the Random Forest classifier. This transformation allowed the model to handle high-dimensional data in a compact, manageable format, improving diagnostic accuracy across control groups​)	NTA & WB, plasma	not specified		MD	muscular dystrophies, which generally do not involve nerve damage​	106	28	64	13		10			67					53									0.95
Pasetto 2021	blood	plasma	MODEL	Plasma EV size distribution (the size distribution curves were approximated, compressed, and used as input features for the Random Forest classifier. This transformation allowed the model to handle high-dimensional data in a compact, manageable format, improving diagnostic accuracy across control groups​)	NTA & WB, plasma	not specified		SBMA	32 SBMA	106	32	64	32		10			67					62									0.93
Paydarnia 2021	blood	serum	Ferritin		ELISA, serum	revised_El_Escorial_2000	possible or probable	DC	The control group contained patients who were diagnosed with increased intracranial pressure, while those meeting the exclusion criteria were removed from the study. The exclusion criteria included patients with iron metabolic diseases, tumors, acute or chronic inflammation, inflammatory neurological diseases, liver diseases, renal diseases, thyroid diseases, hemorrhagic or neoplastic CNS disease…	50	50	25	16			52.3	11.9				36.6	11.7													151.5	92.7					127.2	88.1
Paydarnia 2021	CSF	CSF	Ferritin		ELISA	revised_El_Escorial_2000	possible or probable	DC	The control group contained patients who were diagnosed with increased intracranial pressure, while those meeting the exclusion criteria were removed from the study. The exclusion criteria included patients with iron metabolic diseases, tumors, acute or chronic inflammation, inflammatory neurological diseases, liver diseases, renal diseases, thyroid diseases, hemorrhagic or neoplastic CNS disease…	50	50	25	16			52.3	11.9				36.6	11.7													8.1	5.2					5.5	4.1					19.8	7.7
Petrozziello 2022	CSF	CSF	t-tau		Simoa	not specified		HC	Control samples were obtained in a concurrently enrolling single-center study at MGH using identical techniques to obtain, process, store, and share biofluid samples	40	10	28	5			52.41	12.32																														37.92	6.41
Petrozziello 2022	CSF	CSF	p-tau181		Simoa	not specified		HC	Control samples were obtained in a concurrently enrolling single-center study at MGH using identical techniques to obtain, process, store, and share biofluid samples	40	10	28	5			52.41	12.32
Petrozziello 2022	CSF	CSF	p-tau/t-tau		Simoa	not specified		HC	Control samples were obtained in a concurrently enrolling single-center study at MGH using identical techniques to obtain, process, store, and share biofluid samples	40	10	28	5			52.41	12.32
Phan 2021	blood	serum	HERV-K		ddPCR, serum	2016_proposal_Lancet		HC	healthy study volunteers with no neurological or psychiatric disorders, notably no evidence of cognitive impairment.	89	21			0	0											0.75			0.67			0.0727
Phan 2022	blood	serum	DG(18:1/18:1)		LC/MS, serum	GoldCoast_2020		HC	Healthy controls were recruited without neurological or psychiatric disorders and cognitive impairments.	28	22	21	9			58.32	10.82	60	52.75	66	67.95	6.51	68	64.5	73.5
Phan 2022	blood	serum	CoQ8		LC/MS, serum	GoldCoast_2020		HC	Healthy controls were recruited without neurological or psychiatric disorders and cognitive impairments.	28	22	21	9			58.32	10.82	60	52.75	66	67.95	6.51	68	64.5	73.5
Phan 2022	blood	serum	NfL		LC/MS, serum	GoldCoast_2020		HC	Healthy controls were recruited without neurological or psychiatric disorders and cognitive impairments.	28	22	21	9			58.32	10.82	60	52.75	66	67.95	6.51	68	64.5	73.5
Phan 2022	blood	serum	pNfH		LC/MS, serum	GoldCoast_2020		HC	Healthy controls were recruited without neurological or psychiatric disorders and cognitive impairments.	28	22	21	9			58.32	10.82	60	52.75	66	67.95	6.51	68	64.5	73.5
Piccoli 2023	blood	blood	NKcells		FCA	revised_El_Escorial_2000	probable or definite	DC	PLS21+PPMS37(patients without MRI evidence of disease activity)	92	58	51	35					65	58	71			54	40	68													236	158	360				174	113	240			37
Polverino 2020	blood	serum	IL-2		ELISA, serum	revised_El_Escorial_2000	not specified	HC	Thirty age-matched healthy controls were included, with no major medical illness or use of substances interfering with MEG signals, and no systemic, psychiatric, or neurological diseases	35	30	26	14		0	59.61	18.27				59.53	13.41
Polverino 2020	blood	serum	IL-1β		ELISA, serum	revised_El_Escorial_2000	not specified	HC	Thirty age-matched healthy controls were included, with no major medical illness or use of substances interfering with MEG signals, and no systemic, psychiatric, or neurological diseases	35	30	26	14		0	59.61	18.27				59.53	13.41
Polverino 2020	blood	serum	IL-4		ELISA, serum	revised_El_Escorial_2000	not specified	HC	Thirty age-matched healthy controls were included, with no major medical illness or use of substances interfering with MEG signals, and no systemic, psychiatric, or neurological diseases	35	30	26	14		0	59.61	18.27				59.53	13.41
Polverino 2020	blood	serum	TNF-α		ELISA, serum	revised_El_Escorial_2000	not specified	HC	Thirty age-matched healthy controls were included, with no major medical illness or use of substances interfering with MEG signals, and no systemic, psychiatric, or neurological diseases	35	30	26	14		0	59.61	18.27				59.53	13.41
Polverino 2020	blood	serum	IFN-γ		ELISA, serum	revised_El_Escorial_2000	not specified	HC	Thirty age-matched healthy controls were included, with no major medical illness or use of substances interfering with MEG signals, and no systemic, psychiatric, or neurological diseases	35	30	26	14		0	59.61	18.27				59.53	13.41
Pronto-Laborinho 2019	blood	plasma	IL-6		Bio-Plex Pro, plasma	revised_El_Escorial_2000	probable or definite	HC	age-matched healthy control subjects.	82	43	48	25			60.5	9.9				57.7	8.9													5.53	12.94					2.23	1.61
Pronto-Laborinho 2021	blood	plasma	γ'Fibrinogen		ELISA, plasma	revised_El_Escorial_2000	probable or definite	HC	healthy individuals, either workers of the academic center or spouses of ALS patients.	67	82	40	46		6	63.3	12.3				47.3	11.6													51.6	24.5					38.7	16.6
Psychogios 2024	blood	plasma	ALT		not specified, plasma	not specified				270		136			37	65.9	11.1
Psychogios 2024	blood	plasma	AST		not specified, plasma	not specified				270		136			37	65.9	11.1
Psychogios 2024	blood	plasma	Albumin		not specified, plasma	not specified				270		136			37	65.9	11.1
Psychogios 2024	blood	plasma	CRP		not specified, plasma	not specified				270		136			37	65.9	11.1
Psychogios 2024	blood	plasma	Potassium		not specified, plasma	not specified				270		136			37	65.9	11.1
Psychogios 2024	blood	plasma	Sodium		not specified, plasma	not specified				270		136			37	65.9	11.1
Psychogios 2024	blood	plasma	CK		not specified, plasma	not specified				270		136			37	65.9	11.1
Psychogios 2024	blood	plasma	Creatinine		not specified, plasma	not specified				270		136			37	65.9	11.1
Psychogios 2024	blood	plasma	TC		not specified, plasma	not specified				270		136			37	65.9	11.1
Psychogios 2024	blood	plasma	TG		not specified, plasma	not specified				270		136			37	65.9	11.1
Psychogios 2024	blood	plasma	HDL-C		not specified, plasma	not specified				270		136			37	65.9	11.1
Psychogios 2024	blood	plasma	LDL-C		not specified, plasma	not specified				270		136			37	65.9	11.1
Psychogios 2024	blood	plasma	LDL-C/HDL-C ratio		not specified, plasma	not specified				270		136			37	65.9	11.1
Psychogios 2024	blood	plasma	Apolipoprotein A1		not specified, plasma	not specified				270		136			37	65.9	11.1
Psychogios 2024	blood	plasma	Apolipoprotein B		not specified, plasma	not specified				270		136			37	65.9	11.1
Psychogios 2024	blood	serum	IgG		not specified, serum	not specified				270		136			37	65.9	11.1
Psychogios 2024	blood	serum	IgM		not specified, serum	not specified				270		136			37	65.9	11.1
Psychogios 2024	blood	serum	IgA		not specified, serum	not specified				270		136			37	65.9	11.1
Psychogios 2024	blood	serum	Haptoglobin		not specified, serum	not specified				270		136			37	65.9	11.1
Psychogios 2024	blood	serum	Albumin		not specified, serum	not specified				270		136			37	65.9	11.1
Psychogios 2024	whole blood	whole blood	Leukocytes		not specified	not specified				270		136			37	65.9	11.1
Psychogios 2024	whole blood	whole blood	EVF		not specified	not specified				270		136			37	65.9	11.1
Psychogios 2024	whole blood	whole blood	Erythrocytes		not specified	not specified				270		136			37	65.9	11.1
Psychogios 2024	whole blood	whole blood	Hemoglobin		not specified	not specified				270		136			37	65.9	11.1
Psychogios 2024	whole blood	whole blood	MCH		not specified	not specified				270		136			37	65.9	11.1
Psychogios 2024	whole blood	whole blood	MCV		not specified	not specified				270		136			37	65.9	11.1
Psychogios 2024	whole blood	whole blood	Thrombocytes		not specified	not specified				270		136			37	65.9	11.1
Psychogios 2024	whole blood	whole blood	CO2		not specified	not specified				270		136			37	65.9	11.1
Psychogios 2024	CSF	CSF	NfL		not specified	not specified				270		136			37	65.9	11.1
Puentes 2021	blood	plasma	NfL		Simoa, plasma	revised_El_Escorial_2000	not specified	HC	age- and sex-matched healthy	107	76	58	27		26	61.9	10.7				58.7	8.5										0.93
Puentes 2021	blood	plasma	NfH		Simoa, plasma	revised_El_Escorial_2000	not specified	HC	age- and sex-matched healthy	107	76	58	27		26	61.9	10.7				58.7	8.5										0.87
Puentes 2021	blood	plasma	NfL–IC		ELISA, plasma	revised_El_Escorial_2000	not specified	HC	age- and sex-matched healthy	107	76	58	27		26	61.9	10.7				58.7	8.5
Puentes 2021	blood	plasma	NfH–antibodies		ELISA, plasma	revised_El_Escorial_2000	not specified	HC	age- and sex-matched healthy	107	76	58	27		26	61.9	10.7				58.7	8.5										0.72
Pupillo 2024	blood	plasma	NfL		Simoa, plasma	revised_El_Escorial_2000	probable or definite
Pupillo 2024	blood	plasma	MCP1		not specified, plasma	revised_El_Escorial_2000	probable or definite
Qin 2024	blood	serum	NfL		ELISA, serum	revised_El_Escorial_2015	not specified	HC		43	32	26	18			59.51	11.1				54.1	13
Raineri 2024	blood	plasma	GLAST+Evs		FCM, plasma	not specified		HC	healthy age and sex matched controls	61	30	39			12	62.88	12.6
RavnikGlavač 2023	PBMC	PBMC	CSE1L		Microarray & qPCR	revised_El_Escorial_2000	not specified	HC	Age- and sex-matched unrelated healthy Slovenian blood donors served as controls. healthy blood donors without systemic disease.	60	25	30	15					67					56			0.825			0.625			0.758	0.642	0.874	2.5														34
RavnikGlavač 2023	PBMC	PBMC	hsa_circ_0060762		Microarray & qPCR	revised_El_Escorial_2000	not specified	HC	Age- and sex-matched unrelated healthy Slovenian blood donors served as controls. healthy blood donors without systemic disease.	60	25	30	15					67					56			0.825			0.625			0.746	0.609	0.884	2.5														34
Ren 2021	blood	plasma	TDP43		ELISA, plasma	revised_El_Escorial_2000	probable or definite	HC	Age-matched healthy individuals initially visiting the Neurology Clinic	69	59	46	37		0	51.46					51.76					0.913			0.915			0.924			113.1			82.98			25.19			23.09
Ren 2021	CSF	CSF	TDP43		ELISA	revised_El_Escorial_2000	probable or definite	HC	Age-matched healthy individuals initially visiting the Neurology Clinic	69	59	46	37		0	51.46					51.76					0.942			0.305			0.588			35.9			29.67			30.81			25.75			37.91
Ren 2021	blood	plasma	pTDP43		ELISA, plasma	revised_El_Escorial_2000	probable or definite	HC	Age-matched healthy individuals initially visiting the Neurology Clinic	69	59	46	37		0	51.46					51.76					0.826			0.678			0.765						1.19						0.58
Ren 2021	CSF	CSF	pTDP43		ELISA	revised_El_Escorial_2000	probable or definite	HC	Age-matched healthy individuals initially visiting the Neurology Clinic	69	59	46	37		0	51.46					51.76					0.565			0.661			0.595						2.45						1.91			37.91
Riolo 2022	blood	serum	BDNF		ELISA, serum	revised_El_Escorial_2000	probable or definite	HC+DC	49 healthy, 19 Alzheimer’s Disease, 20 inflammatory diseases (12 with Multiple Sclerosis (MS) and 8 with Guillain-Barré syndrome (GBS))	75	88	36	40		12	64.1	10.1																		17235.3	1033.2					9098.68	1210.76
Riolo 2022	CSF	CSF	BDNF		Simoa	revised_El_Escorial_2000	probable or definite	HC	age- and sex-matched individuals from the same ethnic background as ALS patients, with no history of neurological diseases.	34	11	17	4								60.3	18.7													1.35	0.66					0.32	0.16
Riolo 2022	CSF	CSF	BDNF		Simoa	revised_El_Escorial_2000	probable or definite	AD		34	10	17	3								66.9	8.8													1.35	0.66					1.36	1.13
Riolo 2022	CSF	CSF	BDNF		Simoa	revised_El_Escorial_2000	probable or definite	ID	GBS+MS	34	19	17	10								44.3	21.5													1.35	0.66					0.53	0.3
Riolo 2022	blood	serum	proBDNF		ELISA, serum	revised_El_Escorial_2000	probable or definite	HC+DC	49 healthy, 19 Alzheimer’s Disease, 20 inflammatory diseases (12 with Multiple Sclerosis (MS) and 8 with Guillain-Barré syndrome (GBS))	75	88	36	40		12	64.1	10.1																		9054.79	927.77					12522.6	885.46
Riolo 2022	blood	serum	BDNF_proBDNF_ratio		ELISA, serum	revised_El_Escorial_2000	probable or definite	HC+DC	49 healthy, 19 Alzheimer’s Disease, 20 inflammatory diseases (12 with Multiple Sclerosis (MS) and 8 with Guillain-Barré syndrome (GBS))	75	88	36	40		12	64.1	10.1									0.77			0.67			0.8	0.713	0.886	2.53	0.384					0.88	0.134
Risi 2025			mtDNAs			NA (systematic review)
Roca-Pereira 2024	CSF	CSF	CXCL12		ELISA	Awaji_El_Escorial_2009	not specified	HC	CSF from healthy controls (HCs) was obtained from patients at the need for knee surgical procedures under spinal anaesthesia	48	68	25	29		0	65	12.09				68	10.8				0.8511			0.9853			0.97	0.95	0.9959	797.07	220.594	31.84				316.15	136.887	16.6
Roca-Pereira 2024	CSF	CSF	NfL		ELISA	Awaji_El_Escorial_2009	not specified	HC	CSF from healthy controls (HCs) was obtained from patients at the need for knee surgical procedures under spinal anaesthesia	48	39	25			0	65	12.09				68	10.8				0.9545			0.9737			0.99	0.98	1	4565.63	1827.45	263.77				847.86	1338.74	214.37
Roca-Pereira 2024	CSF	CSF	CXCL12		ELISA	Awaji_El_Escorial_2009	not specified	Myelopathy		48	17	25	6		0	65	12.09				51	17.6				1			0.957			0.99	0.98	1	797.07	220.594	31.84				252.2	95.4911	23.16
Roca-Pereira 2024	CSF	CSF	NfL		ELISA	Awaji_El_Escorial_2009	not specified	Myelopathy		48	17	25	6		0	65	12.09				51	17.6				0.647			0.8182			0.71	0.53	0.886	4565.63	1827.45	263.77				2900.11	3596.17	872.2
Roca-Pereira 2024	CSF	CSF	CXCL12		ELISA	Awaji_El_Escorial_2009	not specified	IPN	inflamattory polyneuropathy	48	25	25	17		0	65	12.09				50	20.1				0.88			0.9787			0.962	0.9	1	797.07	220.594	31.84				270.24	161.15	32.23
Roca-Pereira 2024	CSF	CSF	NfL		ELISA	Awaji_El_Escorial_2009	not specified	IPN	inflamattory polyneuropathy	48	25	25	17		0	65	12.09				50	20.1				0.88			0.9787			0.92	0.82	1	4565.63	1827.45	263.77				1156.4	1783	356.6
Roca-Pereira 2024	CSF	CSF	CXCL12		ELISA	Awaji_El_Escorial_2009	not specified	OMD	other amyotrophic lateral sclerosis–mimic diseases (OMD) that includes four sensitive-motor syndrome cases and three paraparesis cases	48	7	25	4		0	65	12.09				42	13.8				1			1			1	1	1	797.07	220.594	31.84				228.91	77.2559	29.2
Roca-Pereira 2024	CSF	CSF	NfL		ELISA	Awaji_El_Escorial_2009	not specified	OMD	other amyotrophic lateral sclerosis–mimic diseases (OMD) that includes four sensitive-motor syndrome cases and three paraparesis cases	48	7	25	4		0	65	12.09				42	13.8				0.7143			0.773			0.69	0.4188	0.9643	4565.63	1827.45	263.77				3169.75	2901.46	1096.65
Roca-Pereira 2024	blood	plasma	CXCL12		ELISA, plasma	Awaji_El_Escorial_2009	not specified	HC		41	36	15	19		0	68.1	10				61.8	11.5				0.575			0.686			0.65	0.52	0.77	2022	523.776	81.8				1739.43	463.8	77.3
Roca-Pereira 2024	blood	plasma	NfL		Simoa, plasma	Awaji_El_Escorial_2009	not specified	HC		41	36	15	19		0	68.1	10				61.8	11.5				0.865			1			0.98	0.95	1	86	78.3102	12.23				12.69	6.9	1.15
Rosén 2024	CSF	CSF	GFAP		ELISA	revised_El_Escorial_2000	possible or probable	HC	Neurologically intact individuals were used as controls	59	25	39	10	3	2	66	11.5				64.1	14.8																11464	7861	15517				7328	4889	9472			42
Rosén 2024	CSF	CSF	NfL		ELISA	revised_El_Escorial_2000	possible or probable	HC	Neurologically intact individuals were used as controls	59	25	39	10	3	2	66	11.5				64.1	14.8																5716	3771	8854				712	579	1044			42
Rosén 2024	CSF	CSF	YKL40		ELISA	revised_El_Escorial_2000	possible or probable	HC	Neurologically intact individuals were used as controls	59	25	39	10	3	2	66	11.5				64.1	14.8																205	157	277				162	125	187			42
Rosén 2024	CSF	CSF	sTREM2		ELISA	revised_El_Escorial_2000	possible or probable	HC	Neurologically intact individuals were used as controls	59	25	39	10	3	2	66	11.5				64.1	14.8																4758.6	3706.97	5920				4605	3137	5760			42
Rosén 2024	CSF	CSF	sAPPα		ELISA	revised_El_Escorial_2000	possible or probable	HC	Neurologically intact individuals were used as controls	59	25	39	10	3	2	66	11.5				64.1	14.8																235	179	304				261	207	349			42
Rosén 2024	CSF	CSF	sAPPβ		ELISA	revised_El_Escorial_2000	possible or probable	HC	Neurologically intact individuals were used as controls	59	25	39	10	3	2	66	11.5				64.1	14.8																619	470	814				696	488	905			42
Rosén 2024	CSF	CSF	GFAP		ELISA	revised_El_Escorial_2000	possible or probable	ALSmimics	patients with alternative diagnoses were classified as ALS mimics (n = 22); neurological symptoms (4), monoparesis (3), cerebrovascular reasons (3), neuroborreliosis (2), primary lateral sclerosis (2), peripheral nerve lesion (2), slipped disc (2), spinal stenosis (1), emaciation (1), dysarthria of unknown cause (1), and Alzheimer’s disease (1)​	59	22	39	17	3	2	66	11.5				68.2	13.6																11464	7861	15517				11900	10400	15900			42
Rosén 2024	CSF	CSF	NfL		ELISA	revised_El_Escorial_2000	possible or probable	ALSmimics	patients with alternative diagnoses were classified as ALS mimics (n = 22); neurological symptoms (4), monoparesis (3), cerebrovascular reasons (3), neuroborreliosis (2), primary lateral sclerosis (2), peripheral nerve lesion (2), slipped disc (2), spinal stenosis (1), emaciation (1), dysarthria of unknown cause (1), and Alzheimer’s disease (1)​	59	22	39	17	3	2	66	11.5				68.2	13.6																5716	3771	8854				1240	584	1493			42
Rosén 2024	CSF	CSF	YKL40		ELISA	revised_El_Escorial_2000	possible or probable	ALSmimics	patients with alternative diagnoses were classified as ALS mimics (n = 22); neurological symptoms (4), monoparesis (3), cerebrovascular reasons (3), neuroborreliosis (2), primary lateral sclerosis (2), peripheral nerve lesion (2), slipped disc (2), spinal stenosis (1), emaciation (1), dysarthria of unknown cause (1), and Alzheimer’s disease (1)​	59	22	39	17	3	2	66	11.5				68.2	13.6																205	157	277				155	138	185			42
Rosén 2024	CSF	CSF	sTREM2		ELISA	revised_El_Escorial_2000	possible or probable	ALSmimics	patients with alternative diagnoses were classified as ALS mimics (n = 22); neurological symptoms (4), monoparesis (3), cerebrovascular reasons (3), neuroborreliosis (2), primary lateral sclerosis (2), peripheral nerve lesion (2), slipped disc (2), spinal stenosis (1), emaciation (1), dysarthria of unknown cause (1), and Alzheimer’s disease (1)​	59	22	39	17	3	2	66	11.5				68.2	13.6																4758.6	3706.97	5920				4392	3534	6130			42
Rosén 2024	CSF	CSF	sAPPα		ELISA	revised_El_Escorial_2000	possible or probable	ALSmimics	patients with alternative diagnoses were classified as ALS mimics (n = 22); neurological symptoms (4), monoparesis (3), cerebrovascular reasons (3), neuroborreliosis (2), primary lateral sclerosis (2), peripheral nerve lesion (2), slipped disc (2), spinal stenosis (1), emaciation (1), dysarthria of unknown cause (1), and Alzheimer’s disease (1)​	59	22	39	17	3	2	66	11.5				68.2	13.6																235	179	304				280	239	333			42
Rosén 2024	CSF	CSF	sAPPβ		ELISA	revised_El_Escorial_2000	possible or probable	ALSmimics	patients with alternative diagnoses were classified as ALS mimics (n = 22); neurological symptoms (4), monoparesis (3), cerebrovascular reasons (3), neuroborreliosis (2), primary lateral sclerosis (2), peripheral nerve lesion (2), slipped disc (2), spinal stenosis (1), emaciation (1), dysarthria of unknown cause (1), and Alzheimer’s disease (1)​	59	22	39	17	3	2	66	11.5				68.2	13.6																619	470	814				718	616	817			42
Sabbatini 2021	blood	serum	peripherin		ELISA, serum	revised_El_Escorial_2000	probable or definite	NonND	no confirmed neurological diseases after evaluation​	63	29	36	7					65					50															5.376	3.569	7.422				3.168	2.422	4.726
Sabbatini 2021	CSF	CSF	NfL		ELISA	revised_El_Escorial_2000	probable or definite	NonND	no confirmed neurological diseases after evaluation​	63	29	36	7					65					50															4357.8	1768.3	6429.1				376.6	240.7	557.1
Sabbatini 2021	blood	serum	peripherin		ELISA, serum	revised_El_Escorial_2000	probable or definite	Dementia	18 FTD, 4 AD, 4NPH	63	26	36	17					65					62.5															5.376	3.569	7.422				1.793	1.287	2.226
Sabbatini 2021	CSF	CSF	NfL		ELISA	revised_El_Escorial_2000	probable or definite	Dementia	18 FTD, 4 AD, 4NPH	63	26	36	17					65					62.5															4357.8	1768.3	6429.1				2923.4	1469.3	6688.4
Sabbatini 2021	blood	serum	peripherin		ELISA, serum	revised_El_Escorial_2000	probable or definite	PN	7 CIDP, 2 diabetic polyneuropathies, 1 HDMN, 4 MMN	63	14	36	13					65					65															5.376	3.569	7.422				2.21	1.313	4.293
Sabbatini 2021	CSF	CSF	NfL		ELISA	revised_El_Escorial_2000	probable or definite	PN	7 CIDP, 2 diabetic polyneuropathies, 1 HDMN, 4 MMN	63	14	36	13					65					65															4357.8	1768.3	6429.1				1016.7	775.9	1294.4
Sabbatini 2021	blood	serum	peripherin		ELISA, serum	revised_El_Escorial_2000	probable or definite	SMA	7 CIDP, 2 diabetic polyneuropathies, 1 HDMN, 4 MMN	63	20	36	12					65					65															5.376	3.569	7.422				5.653	2.982	7.654
Sabbatini 2021	CSF	CSF	NfL		ELISA	revised_El_Escorial_2000	probable or definite	SMA	7 CIDP, 2 diabetic polyneuropathies, 1 HDMN, 4 MMN	63	20	36	12					65					30.5															4357.8	1768.3	6429.1				168	141	203.5
Sabbatini 2021	blood	serum	peripherin		ELISA, serum	revised_El_Escorial_2000	probable or definite	SBMA	SBMA	63	8	36	8					65					56.5															5.376	3.569	7.422				10.224	8.896	14.584
Saracino 2021 (C9orf72)	blood	plasma	NfL		Simoa, plasma	C9orf72 patients		HC	neurologically healthy individuals	54	165	30	69		54			64.4	58	71.5			56.5	45.9	66.3	0.83			0.88			0.93			64.52	63.92		39.49	23.89	74.42	12.08	7.57		9.88	7.42	13.46
Saracino 2021 (GRN)	blood	plasma	NfL		Simoa, plasma	GRN patients		HC	neurologically healthy individuals	48	165	26	69		48			62.1	58.5	66.2			56.5	45.9	66.3	0.94			0.97			0.97			99.99	84.4		86.21	58.17	118.13	12.08	7.57		9.88	7.42	13.46
Saucier 2019	plasma EV	plasma EV	miR-15a-5p		NGS & ddPCR	not specified		HC		14	12	6				61.5	11.38	64	56.25	69.5						0.929			0.917			0.976	0.931	1				5184						1406.25
Saucier 2019	plasma EV	plasma EV	miR-193a-5p		NGS & ddPCR	not specified		HC		14	12	6				61.5	11.38	64	56.25	69.5						0.8			0.889			0.976	0.931	1
Saucier 2019	plasma EV	plasma EV	MODEL	miR-15a-5p + miR-181b-1-5p Combination	NGS & ddPCR	not specified		HC		14	12	6				61.5	11.38	64	56.25	69.5						0.929			1			0.988	0.96	1
Schulz 2021	CSF	CSF	aSyn		ELISA	ALSFTD_Not_Specified_Criteria		HC		15	20	10	14			70.8	5.58				68.75	6.38										0.54			823.12	254.32					840.14	178
Schulz 2021	blood	serum	aSyn		ELISA, serum	ALSFTD_Not_Specified_Criteria		HC		15	20	10	14			70.8	5.58				68.75	6.38										0.533			6195.29	3648.78					8617.33	6299.02
Schulz 2021	CSF	CSF	NfL		ELISA	ALSFTD_Not_Specified_Criteria		HC		15	20	10	14			70.8	5.58				68.75	6.38										0.864			2604.3	2421.15					922.2	446.41
Schulz 2021	blood	serum	NfL		ELISA, serum	ALSFTD_Not_Specified_Criteria		HC		15	20	10	14			70.8	5.58				68.75	6.38										0.711			34.17	32.26					17.95	8.43
Schulz 2021	CSF	CSF	pNfH		ELISA	ALSFTD_Not_Specified_Criteria		HC		15	20	10	14			70.8	5.58				68.75	6.38										0.787			0.95	0.67					0.44	0.15
Schulz 2021	CSF	CSF	t-tau		ELISA	ALSFTD_Not_Specified_Criteria		HC		15	20	10	14			70.8	5.58				68.75	6.38										0.714			80.96	70.24					47.71	22.21
Schulz 2021	CSF	CSF	UCHL1		ELISA	ALSFTD_Not_Specified_Criteria		HC		15	20	10	14			70.8	5.58				68.75	6.38										0.818			1935.4	441.51					1488.83	349.73
Schulz 2021	CSF	CSF	GFAP		ELISA	ALSFTD_Not_Specified_Criteria		HC		15	20	10	14			70.8	5.58				68.75	6.38										0.696			17871.8	6445.35					12631.7	4846.01
Schulz 2021	blood	serum	GFAP		ELISA, serum	ALSFTD_Not_Specified_Criteria		HC		15	20	10	14			70.8	5.58				68.75	6.38										0.529			183.12	56.29					174.85	69.9
Schulz 2021	CSF	CSF	S100B		ELISA	ALSFTD_Not_Specified_Criteria		HC		15	20	10	14			70.8	5.58				68.75	6.38										0.827			3.38	1.15					2.25	0.64
Schulz 2021	blood	serum	S100B		ELISA, serum	ALSFTD_Not_Specified_Criteria		HC		15	20	10	14			70.8	5.58				68.75	6.38										0.775			0.09	0.08					0.05	0.02
Schulz 2021	CSF	CSF	sTREM2		ELISA	ALSFTD_Not_Specified_Criteria		HC		15	20	10	14			70.8	5.58				68.75	6.38										0.88			6486.08	3210.44					3217.9	1463.41
Schulz 2021	blood	serum	sTREM2		ELISA, serum	ALSFTD_Not_Specified_Criteria		HC		15	20	10	14			70.8	5.58				68.75	6.38										0.726			5969.57	3491.01					3607.27	1582.16
Schulz 2021	CSF	CSF	YKL40		ELISA	ALSFTD_Not_Specified_Criteria		HC		15	20	10	14			70.8	5.58				68.75	6.38										0.61			174005	66637.3					146546	42410.5
Schulz 2021	blood	serum	YKL40		ELISA, serum	ALSFTD_Not_Specified_Criteria		HC		15	20	10	14			70.8	5.58				68.75	6.38										0.613			40576.7	33689.9					66048	55357.7
Sferruzza 2022			NfL			NA (systematic review)
Shahim 2024			NfL			NA (systematic review)
Shi 2022	blood	serum	NfL		ELISA, serum	not specified	probable or definite	DC	non-inflammatory neurological disorders including Hydrocephalus, CSF leak, Intracranial hypotension, Primary migraine, Intracranial hypertension, Hypokalemic paralysis, Multifocal motor neuropathy, Non-immune-mediated peripheral neuropathy	52	30	30	15			59.17	11.28				56.13	6.08				0.885			0.833									649.56	569.12	835.61				358.4	300.03	441.23
Shi 2022	blood	serum	pNfH		ELISA, serum	not specified	probable or definite	DC	non-inflammatory neurological disorders including Hydrocephalus, CSF leak, Intracranial hypotension, Primary migraine, Intracranial hypertension, Hypokalemic paralysis, Multifocal motor neuropathy, Non-immune-mediated peripheral neuropathy	52	30	30	15			59.17	11.28				56.13	6.08				1			0.833									615.23	517.68	723.6				237.25	206	375.75
Shi 2022	CSF	CSF	NfL		ELISA	not specified	probable or definite	DC	non-inflammatory neurological disorders including Hydrocephalus, CSF leak, Intracranial hypotension, Primary migraine, Intracranial hypertension, Hypokalemic paralysis, Multifocal motor neuropathy, Non-immune-mediated peripheral neuropathy	37	30	23	15			60.27	10.45				56.13	6.08				0.973			0.967									2460.84	2204.56	2707.11				328.49	318.61	348.73			38
Shi 2022	CSF	CSF	pNfH		ELISA	not specified	probable or definite	DC	non-inflammatory neurological disorders including Hydrocephalus, CSF leak, Intracranial hypotension, Primary migraine, Intracranial hypertension, Hypokalemic paralysis, Multifocal motor neuropathy, Non-immune-mediated peripheral neuropathy	37	30	23	15			60.27	10.45				56.13	6.08				0.978			0.972									1952.34	1498.08	2452.69				222.23	147.45	265.75			38
Simkins 2025	blood	plasma	NfL		MSD, plasma	revised_El_Escorial_2000	all (excluding suspected)			262		181		16		55.7	11.4
Simkins 2025	blood	plasma	pNfH		nVector, plasma	revised_El_Escorial_2000	all (excluding suspected)			262		181		16		55.7	11.4
Simonini 2021	CSF	CSF	pNfH		ELISA	revised_El_Escorial_2000	probable or definite	ALSmimics	PLS	95	15	59	7			62.2	12.1				63.22	9.5										0.75	0.61	0.88				2.09	1.43	3.42				1.2	0.3	1.78	40.94	5.71
Simonini 2021	CSF	CSF	pNfH		ELISA	revised_El_Escorial_2000	probable or definite	DC+HC	hSP	95	13	59	7			62.2	12.1				51.6	18.84										0.72	0.52	0.93				2.09	1.43	3.42				0.43	0.22	0.71	40.94	5.71
Simonini 2021	blood	serum	pNfH		ELISA, serum	revised_El_Escorial_2000	probable or definite	ALSmimics	PLS	95	15	59	7			62.2	12.1				63.22	9.5										0.95	0.9	0.99				125.88	43.89	283.63				79.78	10	148.95
Simonini 2021	blood	serum	pNfH		ELISA, serum	revised_El_Escorial_2000	probable or definite	DC	hSP	95	13	59	7			62.2	12.1				51.6	18.84										0.86	0.77	0.95				125.88	43.89	283.63				2.06	0.1	22.7
Simula 2021	blood	plasma	HERV-K-env-su(20–38)		ELISA, plasma	not specified		HC		45	45	28	28			64.67	9.11				63.87	4.82				0.4			0.911			0.86						0.371	0.305	0.45				0.139	0.107	0.175
Simula 2021	blood	plasma	TDP-43(258–271)		ELISA, plasma	not specified		HC		45	45	28	28			64.67	9.11				63.87	4.82				0.222			0.978			0.813						0.284	0.243	0.191				0.157	0.084	0.191
Simula 2021	blood	plasma	TDP-43(398-411)		ELISA, plasma	not specified		HC		45	45	28	28			64.67	9.11				63.87	4.82				0.489			0.978			0.915						0.386	0.332	0.453				0.11	0.074	0.168
Simula 2021	blood	plasma	TDP-43(398-411)P		ELISA, plasma	not specified		HC		45	45	28	28			64.67	9.11				63.87	4.82				0.2			0.978			0.915						0.386	0.332	0.453				0.11	0.074	0.168
Smith 2024	blood	plasma	NfL		Olink, plasma	coded as G12.2 and G12.21(ICD10)​; Specified as amyotrophic lateral sclerosis (ALS) within the context of motor neuron disease (MND)		HC	age- and sex-matched control from UKbiobank	237	948	125	500		46	60.1	6.9				60.1	6.9										0.96			0.6	0.9					0.1	0.5
Sol 2021					LC/MS	El_Escorial_not_specified_ver	not specified	DC	10 age-matched non-ALS individuals who underwent lumbar puncture for CSF extraction as part of the diagnostic procedure at the Santa Maria University Hospital, Lleida, to investigate peripheral polyneuropathy, Guillain–Barre Syndrome or self-resolved neurological symptom.	23	10	13				60	10
Soliman 2021	blood	plasma	miR-206		qPCR with SYBR Green, plasma	revised_El_Escorial_2000	not specified	HC	age- and sex-matched healthy control	30	20	24	15	8		45.57	13.12				46.3	11.52										0.813	0.673	0.952
Soliman 2021	blood	plasma	miR-143		qPCR with SYBR Green, plasma	revised_El_Escorial_2000	not specified	HC	age- and sex-matched healthy control	30	20	24	15	8		45.57	13.12				46.3	11.52										0.818	0.683	0.953
Sproviero 2019	blood	plasma	LMVs (Leukocyte-Derived Microvesicles)		FCM, plasma	revised_El_Escorial_2000	not specified	DC	AD + HC(sex and age-matched healthy volunteers, not on any pharmacological treatment)	40	64			0	0	67	9.91															0.717
Steinacker 2021 (early ALS)	CSF	CSF	CHIT1		ELISA	revised_El_Escorial_2000	all classifications	ALSmimics	polyneuropathy, peripheral mononeuropathy, brachial plexopathy, radiculopathy, myopathy, juvenile parkinsonism, lipid storage disease, spastic paraplegia, fasciculation syndromes, cerebrovascular disease, myelopathy, no neurological diagnosis	58	41	38	29		6			62					56			0.55			0.89			0.76						10412						3210
Steinacker 2021 (early ALS)	CSF	CSF	CHIT1		ELISA	revised_El_Escorial_2000	all classifications	NonND	no signs of neurodegeneration or acute or chronic inflammation of the brain served as control group	58	43	38	15		6			62					51			0.82			0.84			0.86						10412						2060
Steinacker 2021 (early ALS)	CSF	CSF	NfL		ELISA	revised_El_Escorial_2000	all classifications	ALSmimics	polyneuropathy, peripheral mononeuropathy, brachial plexopathy, radiculopathy, myopathy, juvenile parkinsonism, lipid storage disease, spastic paraplegia, fasciculation syndromes, cerebrovascular disease, myelopathy, no neurological diagnosis	58	41	38	29		6			62					56			0.8			0.88			0.94						6802						740
Steinacker 2021 (early ALS)	CSF	CSF	NfL		ELISA	revised_El_Escorial_2000	all classifications	NonND	no signs of neurodegeneration or acute or chronic inflammation of the brain served as control group	58	43	38	15		6			62					51			0.81			0.86			0.9						6802						1225
Steinacker 2021 (early ALS)	CSF	CSF	pNfH		ELISA	revised_El_Escorial_2000	all classifications	ALSmimics	polyneuropathy, peripheral mononeuropathy, brachial plexopathy, radiculopathy, myopathy, juvenile parkinsonism, lipid storage disease, spastic paraplegia, fasciculation syndromes, cerebrovascular disease, myelopathy, no neurological diagnosis	58	41	38	29		6			62					56			0.92			0.97			0.94						3819						352
Steinacker 2021 (early ALS)	CSF	CSF	pNfH		ELISA	revised_El_Escorial_2000	all classifications	NonND	no signs of neurodegeneration or acute or chronic inflammation of the brain served as control group	58	43	38	15		6			62					51			0.89			1			0.97						3819						276
Steinacker 2021 (late ALS)	CSF	CSF	CHIT1		ELISA	revised_El_Escorial_2000	all classifications	ALSmimics	polyneuropathy, peripheral mononeuropathy, brachial plexopathy, radiculopathy, myopathy, juvenile parkinsonism, lipid storage disease, spastic paraplegia, fasciculation syndromes, cerebrovascular disease, myelopathy, no neurological diagnosis	103	41	65	29		6			61					56			0.88			0.4			0.69						6370						3210
Steinacker 2021 (late ALS)	CSF	CSF	CHIT1		ELISA	revised_El_Escorial_2000	all classifications	NonND	no signs of neurodegeneration or acute or chronic inflammation of the brain served as control group	103	43	65	15		6			61					51			0.79			0.81			0.83						6370						2060
Steinacker 2021 (late ALS)	CSF	CSF	NfL		ELISA	revised_El_Escorial_2000	all classifications	ALSmimics	polyneuropathy, peripheral mononeuropathy, brachial plexopathy, radiculopathy, myopathy, juvenile parkinsonism, lipid storage disease, spastic paraplegia, fasciculation syndromes, cerebrovascular disease, myelopathy, no neurological diagnosis	103	41	65	29		6			61					56			0.88			0.88			0.92						5100						740
Steinacker 2021 (late ALS)	CSF	CSF	NfL		ELISA	revised_El_Escorial_2000	all classifications	NonND	no signs of neurodegeneration or acute or chronic inflammation of the brain served as control group	103	43	65	15		6			61					51			0.88			0.81			0.87						5100						1225
Steinacker 2021 (late ALS)	CSF	CSF	pNfH		ELISA	revised_El_Escorial_2000	all classifications	ALSmimics	polyneuropathy, peripheral mononeuropathy, brachial plexopathy, radiculopathy, myopathy, juvenile parkinsonism, lipid storage disease, spastic paraplegia, fasciculation syndromes, cerebrovascular disease, myelopathy, no neurological diagnosis	103	41	65	29		6			61					56			0.9			0.88			0.88						1983						352
Steinacker 2021 (late ALS)	CSF	CSF	pNfH		ELISA	revised_El_Escorial_2000	all classifications	NonND	no signs of neurodegeneration or acute or chronic inflammation of the brain served as control group	103	43	65	15		6			61					51			0.85			1			0.93						1983						276
Sugimoto 2020	blood	serum	NfL		Simoa, serum	revised_El_Escorial_2000	definite	HC	Healthy controls	30	20	21	5					59	52.5	64			26	24	45.8	1			1									63.3	46.9	98.1				5.3	4.5	7.1
Sugimoto 2021	blood	serum	anti-ACTB Ab		AlphaLISA, serum	revised_El_Escorial_2000	probable or definite	HC	60 normal controls (NC) seen in Port Square Kashiwado Clinic between 2005 and 2016	70	60	37	28					65.5	57.75	73.25			58	54.35	61.65	0.471			0.833			0.693						13874	10923	7998				10727	9360	12895
Sun 2019 (female)	blood	serum	Ferritin		ECLIA, serum	revised_El_Escorial_2000	possible or probable	DC	hospitalized individuals with non-neurodegenerative and non-inflammatory neurological disorders, including subjects diagnosed with tension-type headaches, depression, vestibular vertigo, or cervical or lumbar spondylosis.	434	336	281	180			55.33	9.32				54.85	14.26																136.2	76.73	227.45				99.52	54.95	153.18
Sun 2019 (female)	CSF	CSF	Ferritin		ECLIA	revised_El_Escorial_2000	possible or probable	DC	hospitalized individuals with non-neurodegenerative and non-inflammatory neurological disorders, including subjects diagnosed with tension-type headaches, depression, vestibular vertigo, or cervical or lumbar spondylosis.	142	67	82	41			54.11	10.2				49.82	12.21													8.15	3.58					7.26	2.56
Sun 2019 (male)	blood	serum	Ferritin		ECLIA, serum	revised_El_Escorial_2000	possible or probable	DC	hospitalized individuals with non-neurodegenerative and non-inflammatory neurological disorders, including subjects diagnosed with tension-type headaches, depression, vestibular vertigo, or cervical or lumbar spondylosis.	434	336	281	180			55.33	9.32				54.85	14.26																236	158.55	349.1				175.85	120.85	270.45
Sun 2019 (male)	CSF	CSF	Ferritin		ECLIA	revised_El_Escorial_2000	possible or probable	DC	hospitalized individuals with non-neurodegenerative and non-inflammatory neurological disorders, including subjects diagnosed with tension-type headaches, depression, vestibular vertigo, or cervical or lumbar spondylosis.	142	67	82	41			54.11	10.2				49.82	12.21													9.15	3.3					8.14	2.77
Sun 2020	CSF	CSF	NfL		ELISA	revised_El_Escorial_2015	not specified	NonND	primary migraine and somatization disorder were enrolled as healthy controls (HCs)	45	19	25	13	0		54.29	8.81				40.11	16.28																6510	4557	8598				756	551	960	37.29	8.54
Sun 2020	CSF	CSF	NfL		ELISA	revised_El_Escorial_2015	not specified	DC	OCNSD, patients with other central nervous system diseases (OCNSDs) [including multiple system atrophy (MSA), subacute combined degeneration (SCD), multiple sclerosis (MS), corticobasal degeneration, progressive supranuclear palsy, spinocerebellar ataxia, Alzheimer’s disease, adrenoleukodystrophy, and acute myelitis]	45	20	25	16	0		54.29	8.81				56.75	13.76																6510	4557	8598				5307	3413	7181	37.29	8.54
Sun 2020	CSF	CSF	NfL		ELISA	revised_El_Escorial_2015	not specified	IMPN	immune-mediated peripheral neuropathy (IMPN) [including chronic inflammatory demyelinating polyradiculoneuropathy (CIDP), Guillain–Barré syndrome (GBS), and other immune-mediated peripheral neuropathies]	45	18	25	12	0		54.29	8.81				52.06	15.43																6510	4557	8598				4320	1948	9183	37.29	8.54
Sun 2020	CSF	CSF	NfL		ELISA	revised_El_Escorial_2015	not specified	NIMPN	non-immune-mediated peripheral neuropathy (NIMPN), such as metabolic and hereditary peripheral neuropathy.	45	14	25	10	0		54.29	8.81				45.21	14.13																6510	4557	8598				1477	913	1875	37.29	8.54
Swindell 2019	blood	blood	MODEL	BRI3, ATP5ME, HCFC1, MCTP2, POLR3C (using Support Vector Machine Classifier)	Microarray	revised_El_Escorial_2000	not specified	HC+ALSmimics	combined HC+ALSmimics	396	645															0.86			0.87			0.87
Tang 2025	blood	blood	PCP4&TMEM63A		RT-qPCR	revised_El_Escorial_2015	not specified	HC	Healthy controls were recruited from Shanghai First Rehabilitation Hospital
Thomas 2024	blood	serum	VEGF		SP-ELISA, serum	Awaji_El_Escorial_2009	probable or definite	DC	Age (± 2 years) and sex-matched individuals with a neurological diagnosis other than ALS or any other neurodegenerative condition, and without any comorbidities, were included	142	70	93		4		49.37	12.65				42.57	12.05													350.61	239.84					358.58	288.3
Thomas 2024	CSF	CSF	VEGF		SP-ELISA	Awaji_El_Escorial_2009	probable or definite	DC	Age (± 2 years) and sex-matched individuals with a neurological diagnosis other than ALS or any other neurodegenerative condition, and without any comorbidities, were included	76	39					49.37	12.65				46.71	13.6				0.7368			0.6154						46.18	27.8					25.95	25.64
Thomas 2025	blood	plasma	NfL		NULISA, plasma	not specified		HC	20 healthy controls	48	20	23	4		20	57.7	10.9				58.3	7.9										0.9979	0.9923	1
Thomas 2025	blood	plasma	NfH		NULISA, plasma	not specified		HC	20 healthy controls	48	20	23	4		20	57.7	10.9				58.3	7.9										0.9563	0.9128	0.9997
Thomas 2025	blood	plasma	p-tau181		NULISA, plasma	not specified		HC	20 healthy controls	48	20	23	4		20	57.7	10.9				58.3	7.9										0.9064	0.8357	0.9768
Thomas 2025	blood	plasma	p-tau217		NULISA, plasma	not specified		HC	20 healthy controls	48	20	23	4		20	57.7	10.9				58.3	7.9										0.8865	0.8053	0.9676
Thomas 2025	blood	plasma	p-tau231		NULISA, plasma	not specified		HC	20 healthy controls	48	20	23	4		20	57.7	10.9				58.3	7.9										0.9125	0.8465	0.9785
Thomas 2025	blood	plasma	pTDP43		NULISA, plasma	not specified		HC	20 healthy controls	48	20	23	4		20	57.7	10.9				58.3	7.9										0.781	0.6643	0.8977
Thompson 2019	CSF	CSF	CHIT1		ELISA	not specified		HC	Healthy control subjects were spouses and friends of clinic attendees	82	25	63	12		5	59.9	10.7				56.5	9.2										0.92	0.86	0.98				8.53	4.43	17.16				0.97	0.57	1.93
Thompson 2019	CSF	CSF	YKL40		ELISA	not specified		HC	Healthy control subjects were spouses and friends of clinic attendees	82	25	63	12		5	59.9	10.7				56.5	9.2										0.8	0.7	0.91				183.82	141.94	243.35				123.76	81.36	151.41
Thompson 2019	CSF	CSF	CHI3L2		ELISA	not specified		HC	Healthy control subjects were spouses and friends of clinic attendees	82	25	63	12		5	59.9	10.7				56.5	9.2										0.9	0.84	0.96				16.12	10.97	21.84				6.48	4.73	8.07
Thompson 2019	CSF	CSF	pNfH		ELISA	not specified		HC	Healthy control subjects were spouses and friends of clinic attendees	82	25	63	12		5	59.9	10.7				56.5	9.2										0.97	0.94	1				2.6	1.77	4.06				0.35	0.31	0.47
Thompson 2019	CSF	CSF	MODEL	pNfH+CHIT1	ELISA	not specified		HC	Healthy control subjects were spouses and friends of clinic attendees	82	25	63	12		5	59.9	10.7				56.5	9.2										0.97	0.94	1
Thompson 2019	CSF	CSF	CHIT1		ELISA	not specified		ALSmimics	Patients with non-ALS causes of motor weakness in whom the diagnosis of ALS was considered a plausible differential diagnosis	82	12	63	11		5	59.9	10.7				57.7	15.5										0.84	0.72	0.95				8.53	4.43	17.16				1.33	1.19	4.66
Thompson 2019	CSF	CSF	YKL40		ELISA	not specified		ALSmimics	Patients with non-ALS causes of motor weakness in whom the diagnosis of ALS was considered a plausible differential diagnosis	82	12	63	11		5	59.9	10.7				57.7	15.5										0.73	0.58	0.88				183.82	141.94	243.35				132.32	89.24	168.87
Thompson 2019	CSF	CSF	CHI3L2		ELISA	not specified		ALSmimics	Patients with non-ALS causes of motor weakness in whom the diagnosis of ALS was considered a plausible differential diagnosis	82	12	63	11		5	59.9	10.7				57.7	15.5										0.88	0.81	0.95				16.12	10.97	21.84				7.34	6.48	8.11
Thompson 2019	CSF	CSF	pNfH		ELISA	not specified		ALSmimics	Healthy control subjects were spouses and friends of clinic attendees	82	12	63	11		5	59.9	10.7				57.7	15.5										0.91	0.83	0.99				2.6	1.77	4.06				0.51	0.38	0.72
Thompson 2019	CSF	CSF	MODEL	pNfH+CHI3L2	ELISA	not specified		ALSmimics	Healthy control subjects were spouses and friends of clinic attendees	82	12	63	11		5	59.9	10.7				57.7	15.5										0.94	0.88	1
Thompson 2019	CSF	CSF	CHIT1		ELISA	not specified		PLS	Healthy control subjects were spouses and friends of clinic attendees	82	10	63	4		5	59.9	10.7				66.4	9.7										0.74	0.55	0.93				8.53	4.43	17.16				1.76	0.91	10.43
Thompson 2019	CSF	CSF	YKL40		ELISA	not specified		PLS	Healthy control subjects were spouses and friends of clinic attendees	82	10	63	4		5	59.9	10.7				66.4	9.7										0.58	0.36	0.79				183.82	141.94	243.35				175.79	113.77	213.07
Thompson 2019	CSF	CSF	CHI3L2		ELISA	not specified		PLS	Healthy control subjects were spouses and friends of clinic attendees	82	10	63	4		5	59.9	10.7				66.4	9.7										0.78	0.65	0.91				16.12	10.97	21.84				8.84	7.52	9.52
Thompson 2019	CSF	CSF	pNfH		ELISA	not specified		PLS	Healthy control subjects were spouses and friends of clinic attendees	82	10	63	4		5	59.9	10.7				66.4	9.7										0.88	0.78	0.97				2.6	1.77	4.06				0.62	0.51	1
Thompson 2019	CSF	CSF	MODEL	pNfH+CHIT1	ELISA	not specified		PLS	Healthy control subjects were spouses and friends of clinic attendees	82	10	63	4		5	59.9	10.7				66.4	9.7										0.88	0.78	0.98
Thompson 2022	CSF	CSF	NfL		R-PLEX	not specified		HC	Healthy controls were recruited "from spouses and friends of clinic attendees,	111	22	74	8			61	12.2				46.9	15.4													13994.7						1729.2
Thompson 2022	CSF	CSF	NfL		R-PLEX	not specified		DC	suppleT7, multiple heterogenous disease	111	38	74	21			61	12.2				53.9	20.2													13994.7						2742.9
Thompson 2022	CSF	CSF	CHIT1		ELISA	not specified		HC	Healthy controls were recruited "from spouses and friends of clinic attendees,	111	22	74	8			61	12.2				46.9	15.4													6869.4						843.5
Thompson 2022	CSF	CSF	CHIT1		ELISA	not specified		DC	suppleT7, multiple heterogenous disease	111	38	74	21			61	12.2				53.9	20.2													6869.4						2194.1
Thompson 2022	blood	plasma	NfL		R-PLEX, plasma	not specified		HC	Healthy controls were recruited "from spouses and friends of clinic attendees,	258	101	171	32			62.3	11.8				55.2	13.2													216.7						50.2
Thompson 2022	blood	plasma	NfL		R-PLEX, plasma	not specified		DC	suppleT7, multiple heterogenous disease	258	80	171	51			62.3	11.8				55.1	18.2													216.7						65.9
Thouvenot 2020	blood	serum	NfL		Simoa, serum	Airlie House criteria	probable or definite	HC	age-matched, blood donors	198	21	118	9	18	10	65.4	10.7				64.5	7.2				0.94			1			0.996	0.972	0.999			4.21	71.2					0.61	7.22
Tilsley 2024	blood	serum	NfL		R-PLEX, serum	revised_El_Escorial_2000	all (excluding suspected)	HC		29	36	18	18			56	12				49	11
Tkachenko 2024	blood	blood	FTIR spectrum	1335.5 cm⁻¹	ATR-FTIR spectroscopy	genetic ALS		HC	15 controls, and 7 patients with other neuropathies (ON)... affected by Becker’s Muscular Dystrophy, Extrapyramidal syndrome, Facioscapulohumeral Muscular Dystrophy, and Myotonic Dystrophy	19	15				19											0.9			0.7			0.778
Tkachenko 2024	blood	blood	FTIR spectrum	1335.5 cm⁻¹	ATR-FTIR spectroscopy	genetic ALS		HC	15 controls, and 7 patients with other neuropathies (ON)... affected by Becker’s Muscular Dystrophy, Extrapyramidal syndrome, Facioscapulohumeral Muscular Dystrophy, and Myotonic Dystrophy	35	15				35											0.92			0.7			0.868
Tortelli 2020	blood	plasma	IL-2		Bioplex, plasma	El_Escorial_1994	all classifications	HC	age- (±3 years) and sex-matched healthy control was enrolled for each case. Control subjects were selected from the general population of the region through reporting by their general practitioners, who were called to report subjects in good health, without acute and chronic illnesses	79	79	40	40	0	0			67	61.5	71			66	62.5	70.5	0.823	73	90	0.886	81	95	0.853	0.79	0.91				3.22						0.17
Tortelli 2020	blood	plasma	IL-6		Bioplex, plasma	El_Escorial_1994	all classifications	HC	age- (±3 years) and sex-matched healthy control was enrolled for each case. Control subjects were selected from the general population of the region through reporting by their general practitioners, who were called to report subjects in good health, without acute and chronic illnesses	79	79	40	40	0	0			67	61.5	71			66	62.5	70.5	0.911	85	97	0.873	80	94	0.933	0.89	0.97				10.11						1.16
Tortelli 2020	blood	plasma	IL-10		Bioplex, plasma	El_Escorial_1994	all classifications	HC	age- (±3 years) and sex-matched healthy control was enrolled for each case. Control subjects were selected from the general population of the region through reporting by their general practitioners, who were called to report subjects in good health, without acute and chronic illnesses	79	79	40	40	0	0			67	61.5	71			66	62.5	70.5	0.772	68	86	0.76	66	85	0.783	0.71	0.85				1.81						0.16
Tortelli 2020	blood	plasma	TNF-α		Bioplex, plasma	El_Escorial_1994	all classifications	HC	age- (±3 years) and sex-matched healthy control was enrolled for each case. Control subjects were selected from the general population of the region through reporting by their general practitioners, who were called to report subjects in good health, without acute and chronic illnesses	79	79	40	40	0	0			67	61.5	71			66	62.5	70.5	0.785	70	87	0.798	71	89	0.872	0.81	0.93				2.97						0.45
Tortelli 2020	blood	plasma	IFN-γ		Bioplex, plasma	El_Escorial_1994	all classifications	HC	age- (±3 years) and sex-matched healthy control was enrolled for each case. Control subjects were selected from the general population of the region through reporting by their general practitioners, who were called to report subjects in good health, without acute and chronic illnesses	79	79	40	40	0	0			67	61.5	71			66	62.5	70.5	0.734	63	82	0.835	75	91	0.806	0.73	0.88				1.13						0.11
Trolese 2020	CSF	CSF	CXCL13		ELISA	revised_El_Escorial_2000	definite	DC	MS	30	16	17	6	4		58	13.5				53	13				0.9756									2.04	4.17					98.77	106.52
Trolese 2020	CSF	CSF	CXCL13		ELISA	revised_El_Escorial_2000	definite	HC	10 normative subjects (5 males and 5 females), aged 53–67 years (mean ± SD: 60 ± 5 years) without neurological signatures at the time of withdrawal	30	10	17	5	4		58	13.5				60	5													2.04	4.17					3.57	3.4
Tsukahara 2021	CSF	CSF	NSE		ECLIA	revised_El_Escorial_2000	all classifications	CSM	myelopathic symptom(e.g., limb numbness, issues with fine motor skills, gait disturbances)+Radiologic evidence of cervical cord compression on MRI, correlating with clinical symptoms.	45	23	21	18			70.2	8.5				67.4	10				0.8			0.87			0.86			21	5.1					13.7	4.3					36.1	8.2
Tsukahara 2021	CSF	CSF	NSE		ECLIA	revised_El_Escorial_2000	all classifications	NonND	Patients aged above 45 years who underwent lumbar puncture due to suspected neurological disorders.Neurological disorders were ruled out after extensive investigations.	45	28	21	12			70.2	8.5				67	14.5													21	5.1					13.6	4					36.1	8.2
Ueno 2024			miRNA profiling			NA (systematic review)
Vacchiano 2021	CSF	CSF	NfL		Simoa	revised_El_Escorial_2000	all (excluding suspected)	ALSmimics	Patients evaluated for ALS who received an alternative clinical diagnosis during the diagnostic work-up and/or follow-up and with at least one biofluid available were included in the ALS mimics group	114	53							65	56	74			65	56.3	71.8	0.868			0.924			0.924	0.902	0.946				6543	3697	12719				1140	589.5	1937			41
Vacchiano 2021	blood	plasma	NfL		Simoa, plasma	revised_El_Escorial_2000	all (excluding suspected)	ALSmimics	Patients evaluated for ALS who received an alternative clinical diagnosis during the diagnostic work-up and/or follow-up and with at least one biofluid available were included in the ALS mimics group	170	30	103			28			65	56	74			65	56.3	71.8	0.847			0.833			0.873	0.837	0.909				73	45.9	114.2				22.5	11.4	28
Vacchiano 2021	CSF	CSF	NfL		Simoa	revised_El_Escorial_2000	all (excluding suspected)	HC	lacking any clinical or neuroradiological evidence of central nervous system (CNS) disease	114	27							65	56	74			63	56.5	69													6543	3697	12719				682.3	498.7	934.3			41
Vacchiano 2021	blood	plasma	NfL		Simoa, plasma	revised_El_Escorial_2000	all (excluding suspected)	HC	lacking any clinical or neuroradiological evidence of central nervous system (CNS) disease	170	30	103			28			65	56	74			63	56.5	69													73	45.9	114.2				9.4	6.8	15.5
Vacchiano 2023	blood	plasma	p-tau181		Simoa, plasma	revised_El_Escorial_2000	all classifications	HC	not explicitly specified	148	60	54	26		20			62	51	69			60.5	58.2	63													2.47	1.4	4.29				1.04	0.78	1.26
Vacchiano 2023	blood	plasma	NfL		Simoa, plasma	revised_El_Escorial_2000	all classifications	HC	not explicitly specified	144	60		26		20			62	51	69			60.5	58.2	63													73.5	42.8	116.1				10.1	8.5	14.6
Vacchiano 2023	CSF	CSF	p-tau181		CLEIA	revised_El_Escorial_2000	all classifications	AD	Patients fulfilling the criteria for ‘probable AD dementia with evidence of the AD pathophysiological process’ according to the 2011 NIAAA criteria	130	88		53		20			62	51	69			67	61	73.5													33	26.2	42.6				109	82	159			42
Vacchiano 2023	CSF	CSF	NfL		Simoa	revised_El_Escorial_2000	all classifications	AD	Patients fulfilling the criteria for ‘probable AD dementia with evidence of the AD pathophysiological process’ according to the 2011 NIAAA criteria	117	88		53		20			62	51	69			67	61	73.5													6307	3250	12011				1076	862.5	1488			42
Vacchiano 2023	blood	plasma	p-tau181		Simoa, plasma	revised_El_Escorial_2000	all classifications	AD	Patients fulfilling the criteria for ‘probable AD dementia with evidence of the AD pathophysiological process’ according to the 2011 NIAAA criteria	130	88		53		20			62	51	69			67	61	73.5													2.47	1.4	4.29				3.26	2.46	4.3
Vacchiano 2023	blood	plasma	NfL		Simoa, plasma	revised_El_Escorial_2000	all classifications	AD	Patients fulfilling the criteria for ‘probable AD dementia with evidence of the AD pathophysiological process’ according to the 2011 NIAAA criteria	117	88		53		20			62	51	69			67	61	73.5													73.5	42.8	116.1				21.1	16.8	26.4
Varghese 2020	CSF	CSF	CHIT1		ELISA	revised_El_Escorial_2000	not specified	NonALS + NonND	age- and gender-matched patients with non-neurodegenerative, non-infectious neurological diseases such as benign intracranial hypertension and peripheral neuropathy were also collected and used as non-ALS (NALS-CSF) samples, while CSF samples of patients undergoing orthopedic surgery without any neurological involvement were used as normal CSF (N-CSF)	158	60	122	37			50.82	9.57									0.87	80.4	92.1	0.833	75.1	89.4	0.877	0.826	0.929													28.37	7.28
Varghese 2020	CSF	CSF	CHIT1		ELISA	revised_El_Escorial_2000	not specified	NonALS	age- and gender-matched patients with non-neurodegenerative, non-infectious neurological diseases such as benign intracranial hypertension and peripheral neuropathy were also collected and used as non-ALS (NALS-CSF) samples, while CSF samples of patients undergoing orthopedic surgery without any neurological involvement were used as normal CSF (N-CSF)	158	12	122	7			50.82	9.57				52.34	8.78													22015	25804					909.4	934.43					28.37	7.28
Varghese 2020	CSF	CSF	CHIT1		ELISA	revised_El_Escorial_2000	not specified	NonND	age- and gender-matched patients with non-neurodegenerative, non-infectious neurological diseases such as benign intracranial hypertension and peripheral neuropathy were also collected and used as non-ALS (NALS-CSF) samples, while CSF samples of patients undergoing orthopedic surgery without any neurological involvement were used as normal CSF (N-CSF)	158	48	122	30			50.82	9.57				42.88	8.25													22015	25804					1144	763.3					28.37	7.28
Varghese 2020	CSF	CSF	CHIT1_enzyme_activity		enzyme activity	revised_El_Escorial_2000	not specified	NonALS + NonND	age- and gender-matched patients with non-neurodegenerative, non-infectious neurological diseases such as benign intracranial hypertension and peripheral neuropathy were also collected and used as non-ALS (NALS-CSF) samples, while CSF samples of patients undergoing orthopedic surgery without any neurological involvement were used as normal CSF (N-CSF)	56	55															0.804			0.8			0.882	0.792	0.972
Varghese 2020	CSF	CSF	CHIT1_enzyme_activity		enzyme activity	revised_El_Escorial_2000	not specified	NonALS	age- and gender-matched patients with non-neurodegenerative, non-infectious neurological diseases such as benign intracranial hypertension and peripheral neuropathy were also collected and used as non-ALS (NALS-CSF) samples, while CSF samples of patients undergoing orthopedic surgery without any neurological involvement were used as normal CSF (N-CSF)	56	10																								1.33	0.2334					0.05149	0.03538
Varghese 2020	CSF	CSF	CHIT1_enzyme_activity		enzyme activity	revised_El_Escorial_2000	not specified	NonND	age- and gender-matched patients with non-neurodegenerative, non-infectious neurological diseases such as benign intracranial hypertension and peripheral neuropathy were also collected and used as non-ALS (NALS-CSF) samples, while CSF samples of patients undergoing orthopedic surgery without any neurological involvement were used as normal CSF (N-CSF)	56	45																								1.33	0.2334					0.08537	0.0176
Verde 2019	blood	serum	NfL		Simoa, serum	revised_El_Escorial_2000	probable or definite	NonND	Patients without neurodegenerative diseases and without inflammatory diseases of the central nervous system (CNS).	124	50	74	23	3	8			61					54.5			0.895	82.7	94.3	0.92	80.8	97.8	0.971	0.95	0.91				125						16.2
Verde 2019	blood	serum	NfL		Simoa, serum	revised_El_Escorial_2000	probable or definite	DC	Patients with conditions included in the differential diagnosis of ALS. Details in Table2. Multiple diseases.	124	44	74	32	3	8			61					59.5			0.855	78	91.2	0.773	62.2	88.5	0.873	0.81	0.935				125						27.3
Verde 2019	blood	serum	NfL		Simoa, serum	revised_El_Escorial_2000	probable or definite	NonALS	Includes all NonND, DC, and additional neurodegenerative groups (e.g., Alzheimer’s, FTD, Parkinson’s).	124	159	74	90	3	8			61								0.855	78	91.2	0.818	74.9	87.4	0.887	0.849	0.926				125						27.3
Verde 2020	CSF	CSF	pNfH		ELISA	revised_El_Escorial_2000	probable or definite	NonND	neurological controls (NCs) were selected randomly from our biobank to form two cohorts with sex and age distributions similar to PLS	28	30	16	13					59.5	52	65.7			57.5	47.5	70	1	87.9	100	0.967	83.3	99.8	0.996	0.988	1				2366.1	1203.7	4524.4				62.5	62.5	174.7			40
Verde 2020	CSF	CSF	CHIT1		ELISA	revised_El_Escorial_2000	probable or definite	NonND	neurological controls (NCs) were selected randomly from our biobank to form two cohorts with sex and age distributions similar to PLS	20	21															0.95	76.4	99.7	0.905	76.4	99.7	0.981	0.95	1				26622.1	4307.4	62667.8				1340.4	703.6	1876.9			40
Verde 2020	CSF	CSF	pNfH		ELISA	revised_El_Escorial_2000	probable or definite	PLS	They all fulfilled—at the time of sampling or on later evaluations—the recently published (2020) diagnostic criteria for definite (n=9) or probable (n=1) PLS	28	10	16	5					59.5	52	65.7			60.5	50.2	70.2	0.679	49.3	82.1	0.9	59.6	99.5	0.771	0.603	0.94				2366.1	1203.7	4524.4				1172.1	455.9	1443.6			40
Verde 2020	CSF	CSF	CHIT1		ELISA	revised_El_Escorial_2000	probable or definite	PLS	They all fulfilled—at the time of sampling or on later evaluations—the recently published (2020) diagnostic criteria for definite (n=9) or probable (n=1) PLS	20	10		5										60.5	50.2	70.2	0.5	29.9	70.1	0.9	59.6	99.5	0.74	0.559	0.921				26622.1	4307.4	62667.8				6494.9	2171.6	23564.5			40
Verde 2020	CSF	CSF	MODEL	pNfH+CHIT1	ELISA	revised_El_Escorial_2000	probable or definite	PLS	They all fulfilled—at the time of sampling or on later evaluations—the recently published (2020) diagnostic criteria for definite (n=9) or probable (n=1) PLS	20	10		5										60.5	50.2	70.2							0.79	0.625	0.955
Verde 2023–1	blood	serum	NfL		Simoa, serum	revised_El_Escorial_2000	not specified	NonND	neurologically healthy controls. There is no further specification	209	46	123	25	28	18			65	56	73			65	54	72	0.957	92	97.7	0.956	85.5	99.2	0.9694	0.9395	0.9993				83.6	50.1	132.6				14.5
Verde 2023–1	blood	serum	NfL		Simoa, serum	revised_El_Escorial_2000	not specified	PLS	neurologically healthy controls. There is no further specification	96	15															0.667	41.7	84.8	0.729	63.3	80.8	0.7101	0.5764	0.8437				88.6						61.2
Verde 2023–2	blood	serum	GFAP		Simoa, serum	revised_El_Escorial_2000	not specified	NonND	Neurologically healthy controls	114	38	71	24	23	12			66	56	72			62.5			0.614	52.23	69.83	0.6316	47.28	76.62	0.6198	0.5199	0.7198				117	82.4	172				92.1
Vidovic 2024	CSF	CSF	pNfH		ELISA	MND (ALS_GoldCoast_2020; PMA; PLS)		MND vs DC	both mimics (e.g., adrenoleucodystrophy, cervical/lumbar myelopathy, CIDP) and Other neurodegenerative diseases (e.g., Creutzfeldt–Jakob’s disease, Parkinson’s disease)	77	26	41	18		7			63	56	75.5			64	59	72	0.922			0.769			0.9						2304	1041	3827				417.5	215	591			40
Vidovic 2024	CSF	CSF	NfL		ELISA	MND (ALS_GoldCoast_2020; PMA; PLS)		MND vs DC	both mimics (e.g., adrenoleucodystrophy, cervical/lumbar myelopathy, CIDP) and Other neurodegenerative diseases (e.g., Creutzfeldt–Jakob’s disease, Parkinson’s disease)	64	24							63	56	75.5			64	59	72	0.844			0.75			0.836						6003	2288	8217				1199	816	2364			40
Vidovic 2024	blood	serum	Myoglobin		Roche cobas, serum	MND (ALS_GoldCoast_2020; PMA; PLS)		MND vs DC	both mimics (e.g., adrenoleucodystrophy, cervical/lumbar myelopathy, CIDP) and Other neurodegenerative diseases (e.g., Creutzfeldt–Jakob’s disease, Parkinson’s disease)	49	23							63	56	75.5			64	59	72	0.674			0.826			0.741						63.2	38.6	108				29.3	24.8	47.6
Vidovic 2024	blood	serum	TnT		Roche cobas, serum	MND (ALS_GoldCoast_2020; PMA; PLS)		MND vs DC	both mimics (e.g., adrenoleucodystrophy, cervical/lumbar myelopathy, CIDP) and Other neurodegenerative diseases (e.g., Creutzfeldt–Jakob’s disease, Parkinson’s disease)	56	23							63	56	75.5			64	59	72	0.643			0.783			0.76						18.5	11.3	35.8				10	6	14
Vidovic 2024	blood	serum	CK		Roche cobas, serum	MND (ALS_GoldCoast_2020; PMA; PLS)		MND vs DC	both mimics (e.g., adrenoleucodystrophy, cervical/lumbar myelopathy, CIDP) and Other neurodegenerative diseases (e.g., Creutzfeldt–Jakob’s disease, Parkinson’s disease)	70	23							63	56	75.5			64	59	72													146.4	80	347.9				103.2	68.4	184.8
Vidovic 2024	blood	serum	Creatinine		Roche cobas, serum	MND (ALS_GoldCoast_2020; PMA; PLS)		MND vs DC	both mimics (e.g., adrenoleucodystrophy, cervical/lumbar myelopathy, CIDP) and Other neurodegenerative diseases (e.g., Creutzfeldt–Jakob’s disease, Parkinson’s disease)	70	26		18					63	56	75.5			64	59	72													68	59	78				72.5	64.8	84
Vijayakumar 2019						NA (systematic review)
Vilardo 2024	plasma EV	plasma EV	PRG-4		Shotgun proteomics, ELISA	not specified		HC	age-matched cohabitants of the ALS patients	61	30	39				62.88	12.6
Vu 2020	CSF	CSF	CHIT1		ELISA	El_Escorial_not_specified_ver	not specified	HC+DC	DC group (n=17) was composed of patients with a range of diseases including brain metastases, viral encephalitis, neuropathy, MS, upper motor neuron disease, primary lateral sclerosis, chronic inflammatory demyelinating polyneuropathy, idiopathic sensorimotor polyneuropathy, spinocerebellar ataxia, lymphoma, and lower motor neuron disease. 24 HCs lacked any identified neurological deficits.	118	41	70	22		15	57	10									0.636	54.2	72.2	0.974	86.2	99.9	0.8483
Vu 2020	CSF	CSF	YKL40		ELISA	El_Escorial_not_specified_ver	not specified	HC+DC	DC group (n=17) was composed of patients with a range of diseases including brain metastases, viral encephalitis, neuropathy, MS, upper motor neuron disease, primary lateral sclerosis, chronic inflammatory demyelinating polyneuropathy, idiopathic sensorimotor polyneuropathy, spinocerebellar ataxia, lymphoma, and lower motor neuron disease. 24 HCs lacked any identified neurological deficits.	118	41	70	22		15	57	10									0.663	55.9	75.7	0.5	33.4	66.3	0.5521
Vu 2020	CSF	CSF	MODEL		ELISA	El_Escorial_not_specified_ver	not specified	HC+DC	DC group (n=17) was composed of patients with a range of diseases including brain metastases, viral encephalitis, neuropathy, MS, upper motor neuron disease, primary lateral sclerosis, chronic inflammatory demyelinating polyneuropathy, idiopathic sensorimotor polyneuropathy, spinocerebellar ataxia, lymphoma, and lower motor neuron disease. 24 HCs lacked any identified neurological deficits.	118	41	70	22		15	57	10															0.8967
Vu 2020	blood	plasma	CHIT1		ELISA, plasma	El_Escorial_not_specified_ver	not specified	HC+DC	DC group (n=17) was composed of patients with a range of diseases including brain metastases, viral encephalitis, neuropathy, MS, upper motor neuron disease, primary lateral sclerosis, chronic inflammatory demyelinating polyneuropathy, idiopathic sensorimotor polyneuropathy, spinocerebellar ataxia, lymphoma, and lower motor neuron disease. 24 HCs lacked any identified neurological deficits.	118	41	70	22		15	57	10															0.602
Vu 2020	blood	plasma	YKL40		ELISA, plasma	El_Escorial_not_specified_ver	not specified	HC+DC	DC group (n=17) was composed of patients with a range of diseases including brain metastases, viral encephalitis, neuropathy, MS, upper motor neuron disease, primary lateral sclerosis, chronic inflammatory demyelinating polyneuropathy, idiopathic sensorimotor polyneuropathy, spinocerebellar ataxia, lymphoma, and lower motor neuron disease. 24 HCs lacked any identified neurological deficits.	118	41	70	22		15	57	10															0.5649
Vu 2020	blood	plasma	MODEL		ELISA, plasma	El_Escorial_not_specified_ver	not specified	HC+DC	DC group (n=17) was composed of patients with a range of diseases including brain metastases, viral encephalitis, neuropathy, MS, upper motor neuron disease, primary lateral sclerosis, chronic inflammatory demyelinating polyneuropathy, idiopathic sensorimotor polyneuropathy, spinocerebellar ataxia, lymphoma, and lower motor neuron disease. 24 HCs lacked any identified neurological deficits.	118	41	70	22		15	57	10															0.758
Wang 2021	blood	serum	C4		Luminex rate nephelometry, serum	revised_El_Escorial_2000	probable or definite	HC	sex- and age-matched healthy individuals without any neurological diseases were recruited from the Health Management Center in Xiangya Hospital at CSU as HCs	245	82	162	50			55.87	9.71				54.98	7.547													0.22	0.06					0.21	0.05
Wang 2021	blood	serum	C3		Luminex rate nephelometry, serum	revised_El_Escorial_2000	probable or definite	HC	sex- and age-matched healthy individuals without any neurological diseases were recruited from the Health Management Center in Xiangya Hospital at CSU as HCs	245	82	162	50			55.87	9.71				54.98	7.547													0.85	0.16					0.87	0.16
Wang 2021	blood	serum	IgG		Luminex rate nephelometry, serum	revised_El_Escorial_2000	probable or definite	HC	sex- and age-matched healthy individuals without any neurological diseases were recruited from the Health Management Center in Xiangya Hospital at CSU as HCs	245	82	162	50			55.87	9.71				54.98	7.547													11.5	2.59					12.73	2.74
Wang 2021	blood	serum	IgA		Luminex rate nephelometry, serum	revised_El_Escorial_2000	probable or definite	HC	sex- and age-matched healthy individuals without any neurological diseases were recruited from the Health Management Center in Xiangya Hospital at CSU as HCs	245	82	162	50			55.87	9.71				54.98	7.547													2.14	1.04					2.32	0.98
Wang 2021	blood	serum	IgM		Luminex rate nephelometry, serum	revised_El_Escorial_2000	probable or definite	HC	sex- and age-matched healthy individuals without any neurological diseases were recruited from the Health Management Center in Xiangya Hospital at CSU as HCs	245	82	162	50			55.87	9.71				54.98	7.547													1.24	0.59					1.12	0.48
Wang 2021	blood	serum	C4		Luminex rate nephelometry, serum	revised_El_Escorial_2000	probable or definite	MSA	Patients diagnosed according to the current consensus criteria established by Gilman and colleagues	245	65	162	40			55.87	9.71				58.02	7.95													0.22	0.06					0.2	0.05
Wang 2021	blood	serum	C3		Luminex rate nephelometry, serum	revised_El_Escorial_2000	probable or definite	MSA	Patients diagnosed according to the current consensus criteria established by Gilman and colleagues	245	65	162	40			55.87	9.71				58.02	7.95													0.85	0.16					0.8	0.14
Wang 2021	blood	serum	IgG		Luminex rate nephelometry, serum	revised_El_Escorial_2000	probable or definite	MSA	Patients diagnosed according to the current consensus criteria established by Gilman and colleagues	245	65	162	40			55.87	9.71				58.02	7.95													11.5	2.59					12.2	3.2
Wang 2021	blood	serum	IgA		Luminex rate nephelometry, serum	revised_El_Escorial_2000	probable or definite	MSA	Patients diagnosed according to the current consensus criteria established by Gilman and colleagues	245	65	162	40			55.87	9.71				58.02	7.95													2.14	1.04					2.14	0.97
Wang 2021	blood	serum	IgM		Luminex rate nephelometry, serum	revised_El_Escorial_2000	probable or definite	MSA	Patients diagnosed according to the current consensus criteria established by Gilman and colleagues	245	65	162	40			55.87	9.71				58.02	7.95													1.24	0.59					1.18	0.51
Wang 2021	blood	serum	C4		Luminex rate nephelometry, serum	revised_El_Escorial_2000	probable or definite	PD	Patients diagnosed according to the Movement Disorder Society (MDS) clinical diagnostic criteria	245	60	162	31			55.87	9.71				57.08	10.49													0.22	0.06					0.2	0.05
Wang 2021	blood	serum	C3		Luminex rate nephelometry, serum	revised_El_Escorial_2000	probable or definite	PD	Patients diagnosed according to the Movement Disorder Society (MDS) clinical diagnostic criteria	245	60	162	31			55.87	9.71				57.08	10.49													0.85	0.16					0.8	0.16
Wang 2021	blood	serum	IgG		Luminex rate nephelometry, serum	revised_El_Escorial_2000	probable or definite	PD	Patients diagnosed according to the Movement Disorder Society (MDS) clinical diagnostic criteria	245	60	162	31			55.87	9.71				57.08	10.49													11.5	2.59					12.18	2.64
Wang 2021	blood	serum	IgA		Luminex rate nephelometry, serum	revised_El_Escorial_2000	probable or definite	PD	Patients diagnosed according to the Movement Disorder Society (MDS) clinical diagnostic criteria	245	60	162	31			55.87	9.71				57.08	10.49													2.14	1.04					2.22	0.92
Wang 2021	blood	serum	IgM		Luminex rate nephelometry, serum	revised_El_Escorial_2000	probable or definite	PD	Patients diagnosed according to the Movement Disorder Society (MDS) clinical diagnostic criteria	245	60	162	31			55.87	9.71				57.08	10.49													1.24	0.59					1.16	0.52
Wang 2024 (MND)			Cre/CysC			ICD-10	G12.2 (motor neuron disease)
Wei 2022	blood	blood	NLR		automated XE-5000 hematology counter	revised_El_Escorial_2000	possible or probable	HC	healthy subjects	1030	292					57	11.4				57.6	7.7													2.26	1.33					1.89	0.8					38.6	6.4
Wei 2022	blood	blood	NLR		automated XE-5000 hematology counter	revised_El_Escorial_2000	possible or probable	MSA	not explicitly mentioned	1030	292					57	11.4				58	7.1													2.26	1.33					2.37	1.93					38.6	6.4
Wei 2023	blood	serum	RIPK1		ELISA, serum	revised_El_Escorial_2000	all (excluding suspected)	HC	healthy volunteers over 18 years of age, without any history or clinical signs of diseases implicated to involve necroptosis, such as multiple sclerosis, Alzheimer’s disease, and Parkinson’s disease, inflammatory bowel disease, sepsis, viral infection, hepatitis, neuronal and renal degeneration, tumor metastasis, ischemia–reperfusion-induced tissue injury, stroke, myocardial infarction, renal fai…	189	63	123	41			50.17	9.16				52.43	8.72
Wei 2023	blood	serum	TNF-α		ELISA, serum	revised_El_Escorial_2000	all (excluding suspected)	HC	healthy volunteers over 18 years of age, without any history or clinical signs of diseases implicated to involve necroptosis, such as multiple sclerosis, Alzheimer’s disease, and Parkinson’s disease, inflammatory bowel disease, sepsis, viral infection, hepatitis, neuronal and renal degeneration, tumor metastasis, ischemia–reperfusion-induced tissue injury, stroke, myocardial infarction, renal fai…	189	63	123	41			50.17	9.16				52.43	8.72													6.74	2.1					5.91	1.79
Wei 2023	blood	serum	IL-2R		ELISA, serum	revised_El_Escorial_2000	all (excluding suspected)	HC	healthy volunteers over 18 years of age, without any history or clinical signs of diseases implicated to involve necroptosis, such as multiple sclerosis, Alzheimer’s disease, and Parkinson’s disease, inflammatory bowel disease, sepsis, viral infection, hepatitis, neuronal and renal degeneration, tumor metastasis, ischemia–reperfusion-induced tissue injury, stroke, myocardial infarction, renal fai…	189	63	123	41			50.17	9.16				52.43	8.72													339.23	109.34					348.78	108.6
Wei 2023	blood	serum	IL-6		ELISA, serum	revised_El_Escorial_2000	all (excluding suspected)	HC	healthy volunteers over 18 years of age, without any history or clinical signs of diseases implicated to involve necroptosis, such as multiple sclerosis, Alzheimer’s disease, and Parkinson’s disease, inflammatory bowel disease, sepsis, viral infection, hepatitis, neuronal and renal degeneration, tumor metastasis, ischemia–reperfusion-induced tissue injury, stroke, myocardial infarction, renal fai…	189	63	123	41			50.17	9.16				52.43	8.72													3.37	2.3					3.16	1.16
Wei 2023	blood	serum	IL-8		ELISA, serum	revised_El_Escorial_2000	all (excluding suspected)	HC	healthy volunteers over 18 years of age, without any history or clinical signs of diseases implicated to involve necroptosis, such as multiple sclerosis, Alzheimer’s disease, and Parkinson’s disease, inflammatory bowel disease, sepsis, viral infection, hepatitis, neuronal and renal degeneration, tumor metastasis, ischemia–reperfusion-induced tissue injury, stroke, myocardial infarction, renal fai…	189	63	123	41			50.17	9.16				52.43	8.72													16.38	18.11					10.16	4.89
Wei 2023	blood	serum	IL-1β		ELISA, serum	revised_El_Escorial_2000	all (excluding suspected)	HC	healthy volunteers over 18 years of age, without any history or clinical signs of diseases implicated to involve necroptosis, such as multiple sclerosis, Alzheimer’s disease, and Parkinson’s disease, inflammatory bowel disease, sepsis, viral infection, hepatitis, neuronal and renal degeneration, tumor metastasis, ischemia–reperfusion-induced tissue injury, stroke, myocardial infarction, renal fai…	189	63	123	41			50.17	9.16				52.43	8.72
Wei 2023	blood	serum	IL-10		ELISA, serum	revised_El_Escorial_2000	all (excluding suspected)	HC	healthy volunteers over 18 years of age, without any history or clinical signs of diseases implicated to involve necroptosis, such as multiple sclerosis, Alzheimer’s disease, and Parkinson’s disease, inflammatory bowel disease, sepsis, viral infection, hepatitis, neuronal and renal degeneration, tumor metastasis, ischemia–reperfusion-induced tissue injury, stroke, myocardial infarction, renal fai…	189	63	123	41			50.17	9.16				52.43	8.72
Wilke 2019	CSF	CSF	pNfH		Simoa (Homebrew)	not specified		HC	controls did not have any history or clinical signs of neurodegenerative disease, as ascertained by neurologists with special expertise in neurodegenerative diseases.	10	10	4	4					69.6	57.8	74.5			73.5	64.4	74.5							1	1	1				1384	1046	1480				164	87	248
Wilke 2019	CSF	CSF	pNfH		Simoa (Commercial)	not specified		HC	controls did not have any history or clinical signs of neurodegenerative disease, as ascertained by neurologists with special expertise in neurodegenerative diseases.	10	10	4	4					69.6	57.8	74.5			73.5	64.4	74.5							1	1	1				2125	1869	2668				429	286	652
Wilke 2019	CSF	CSF	pNfH		ELISA	not specified		HC	controls did not have any history or clinical signs of neurodegenerative disease, as ascertained by neurologists with special expertise in neurodegenerative diseases.	10	10	4	4					69.6	57.8	74.5			73.5	64.4	74.5							1	1	1				35551	31669	40705				4781	2879	7156
Wilke 2019	blood	serum	pNfH		Simoa (Homebrew), serum	not specified		HC	controls did not have any history or clinical signs of neurodegenerative disease, as ascertained by neurologists with special expertise in neurodegenerative diseases.	10	10	4	4					69.6	57.8	74.5			73.5	64.4	74.5							0.92	0.81	1				260.9	49.1	370.7				16.5	3.7	29.4
Wilke 2019	blood	serum	pNfH		Simoa (Commercial), serum	not specified		HC	controls did not have any history or clinical signs of neurodegenerative disease, as ascertained by neurologists with special expertise in neurodegenerative diseases.	10	10	4	4					69.6	57.8	74.5			73.5	64.4	74.5							0.93	0.83	1				596	194	869				48	35	110
Wilke 2019	blood	serum	pNfH		ELISA, serum	not specified		HC	controls did not have any history or clinical signs of neurodegenerative disease, as ascertained by neurologists with special expertise in neurodegenerative diseases.	10	10	4	4					69.6	57.8	74.5			73.5	64.4	74.5							0.69	0.47	0.91				1233	127	2660				291	66	1215
Witzel 2024	blood	serum	NfL		Ella, serum	revised_El_Escorial_2000	all classifications	HC	general population controls	790	577	478	335					66.5	58.2	73.8			66.1	59.3	72.4	0.886			0.9			0.947	0.935	0.958				119	72	177				24	19	32
Witzel 2024	blood	serum	pNfH		Ella, serum	revised_El_Escorial_2000	all classifications	HC	general population controls	790	577	478	335					66.5	58.2	73.8			66.1	59.3	72.4	0.7			0.9			0.867	0.848	0.886				1522	570	3055				249	122	452
Wohnrade 2024	blood	serum	NfL		Ella, serum	MND (ALS28+PLS5+PMA1)	for ALS revised El-escorial 2000 classification not specified	MMN	based on European Federation of Neurological Societies/Peripheral Nerve Society (EFNS/PNS) criteria (2010), requiring "a slowly progressive, focal, asymmetric limb weakness without sensory abnormalities."	34	16				5			62								0.935			0.937			0.946	0.856	1.035				81	22	605				15.95	4.25	118
Wohnrade 2024	CSF	CSF	pNfH		ELISA	MND (ALS28+PLS5+PMA1)	for ALS revised El-escorial 2000 classification not specified	MMN	based on European Federation of Neurological Societies/Peripheral Nerve Society (EFNS/PNS) criteria (2010), requiring "a slowly progressive, focal, asymmetric limb weakness without sensory abnormalities."	34	16				5			62								0.9			1			0.919	0.808	1.03				81	22	605				15.95	4.25	118			40
Wosiski-Kuhn 2019 (cohort 1)	CSF	CSF	IL-6		ELISA	revised_El_Escorial_2000	probable or definite	HC	healthy subjects	47	46	33	26			56.9		56			46.8		45.5			0.766			0.706			0.75
Wosiski-Kuhn 2019 (cohort 1)	blood	serum	IL-6		ELISA, serum	revised_El_Escorial_2000	probable or definite	HC	healthy subjects	47	46	33	26			56.9		56			46.8		45.5
Wosiski-Kuhn 2019 (cohort 1)	CSF	CSF	sIL6R		ELISA	revised_El_Escorial_2000	probable or definite	HC	healthy subjects	47	46	33	26			56.9		56			46.8		45.5
Wosiski-Kuhn 2019 (cohort 1)	blood	serum	sIL6R		ELISA, serum	revised_El_Escorial_2000	probable or definite	HC	healthy subjects	47	46	33	26			56.9		56			46.8		45.5
Wu 2020	CSF	CSF	Hcy		FPIA-ICIA-MEIA	revised_El_Escorial_2000	probable or definite	DC	age and gender-matched patients admitted to our hospital with neurological disorders assumed to be unrelated to the Hcy level, including headache and back pain, or without any diagnosed neurologic condition	31	34	20	15			55.13	14.07				47.21	17.72													0.5	0.46		0.5			0.25	0.27		0.15
Wu 2020	CSF	CSF	Qalb		FPIA-ICIA-MEIA	revised_El_Escorial_2000	probable or definite	DC	age and gender-matched patients admitted to our hospital with neurological disorders assumed to be unrelated to the Hcy level, including headache and back pain, or without any diagnosed neurologic condition	31	34	20	15			55.13	14.07				47.21	17.72													8.09	3.03		7.63			6.39	2.21		5.64
Wu 2020	CSF	CSF	IgG		FPIA-ICIA-MEIA	revised_El_Escorial_2000	probable or definite	DC	age and gender-matched patients admitted to our hospital with neurological disorders assumed to be unrelated to the Hcy level, including headache and back pain, or without any diagnosed neurologic condition	31	34	20	15			55.13	14.07				47.21	17.72													6.09	3.44		6.01			2.58	1.16		2.58
Xu 2024 (Stage 1)	blood	serum	IL-18		8-plex Luminex, serum	revised_El_Escorial_2000	probable or definite	HC	healthy controls were selected to be individuals aged 40 to 70 (mostly 50–60 years), with no recent infection, no history of autoimmune diseases, no history of neurodegenerative diseases, no family history of ALS, and voluntarily enrolled in this study.	25	26	14	12	0				55	39	54.75			55	50.25	57	0.84			0.5			0.695	0.5	0.84				13.31	10.1	16.36				9.44	6.33	13.31
Xu 2024 (Stage 1)	blood	serum	IL-21		8-plex Luminex, serum	revised_El_Escorial_2000	probable or definite	HC	healthy controls were selected to be individuals aged 40 to 70 (mostly 50–60 years), with no recent infection, no history of autoimmune diseases, no history of neurodegenerative diseases, no family history of ALS, and voluntarily enrolled in this study.	25	26	14	12	0				55	39	54.75			55	50.25	57													2.38	1.66	3.71				3.41	1.84	3.77
Xu 2024 (Stage 2)	blood	serum	IL-18		ELISA, serum	revised_El_Escorial_2000	probable or definite	HC	healthy controls were selected to be individuals aged 40 to 70 (mostly 50–60 years), with no recent infection, no history of autoimmune diseases, no history of neurodegenerative diseases, no family history of ALS, and voluntarily enrolled in this study.	26	15	19	10	0				61	51	66			56	51.5	61	1			0.8			0.859						167.67	148.25	175.59				116.44	102.43	122.19
Xu 2024 (Stage 2)	blood	serum	IL-21		ELISA, serum	revised_El_Escorial_2000	probable or definite	HC	healthy controls were selected to be individuals aged 40 to 70 (mostly 50–60 years), with no recent infection, no history of autoimmune diseases, no history of neurodegenerative diseases, no family history of ALS, and voluntarily enrolled in this study.	26	15	19	10	0				61	51	66			56	51.5	61													0	0	3263.87				0	0	0
Yamada 2021	blood	serum	NfL		Simoa, serum	revised_El_Escorial_2000	probable or definite	HC	Age-matched and sex-matched healthy patients without neurological disorders or illnesses affecting muscular or renal function.	70	43	50	31	0	0		7.9				62.4	7.2				0.94	88.4	97.3	0.848	76.5	89.5	0.939	0.895	0.983				77.6
Yamada 2021	blood	serum	MODEL	serum NfL + urinary N-terminal titin fragment	Simoa, serum	revised_El_Escorial_2000	probable or definite	HC	Age-matched and sex-matched healthy patients without neurological disorders or illnesses affecting muscular or renal function.	70	43	50	31	0	0		7.9				62.4	7.2				0.943	89.3	97.1	0.907	82.5	95.2	0.966	0.935	0.998
Yang 2020	CSF	CSF	MFG-E8		ELISA	revised_El_Escorial_2000	probable or definite	HC	healthy volunteers	19	15	11	7			59.47	7.25				55.3	8.21				0.7333			0.7895			0.77			2503.7	1294.79					1332.23	910.37					38.58	5.34
Yang 2020	CSF	CSF	NfL		ELISA	revised_El_Escorial_2000	probable or definite	HC	healthy volunteers	19	15	11	7			59.47	7.25				55.3	8.21				0.7333			0.8421			0.77			151.12	9.88					140.9	12.85					38.58	5.34
Yang 2020	CSF	CSF	NfH		ELISA	revised_El_Escorial_2000	probable or definite	HC	healthy volunteers	19	15	11	7			59.47	7.25				55.3	8.21				0.5333			0.7895			0.69			7.89	3.16					5.87	2.27					38.58	5.34
Yang 2023	PBMC	PBMC	RABGGTB		FCA	revised_El_Escorial_2000	not specified	HC	Excluded those with acute or chronic inflammatory diseases (e.g., pneumonia, rheumatoid arthritis)​	71	54	47	35			58	9				56	8													5280	1826					2875	2093					40.35	4.859
Yang 2023	monocyte-derived macrophages	monocyte-derived macrophages	RABGGTB		IFA	revised_El_Escorial_2000	not specified	HC	Excluded those with acute or chronic inflammatory diseases (e.g., pneumonia, rheumatoid arthritis)​	47	34	32	20			58	10				54	7													17.34	8.226					5.671	2.932					39.38	4.465
Yang 2023	blood	blood	eosinophils		automatic hematological analysis	revised_El_Escorial_2000	not specified	HC	Routine blood test results were collected from 66 healthy controls.	59	66	39	40			58	10				55	8													2.621	1.512					1.898	1.106
Yang 2025	blood	plasma	IL-4		Multiplex assay, plasma	revised_El_Escorial_2015	not specified	HC	Healthy controls matched by sex and age were recruited, and the exclusion criteria were: (1) age< 45 years; (2) any neurological diseases; (3) refused laboratory tests; (4) any acute or chronic inflammatory diseases; and (5) claustrophobia	51	26	27	13	0		59.1	8.7				56	10.8
Yang 2025	blood	plasma	IFN-α		Multiplex assay, plasma	revised_El_Escorial_2015	not specified	HC	Healthy controls matched by sex and age were recruited, and the exclusion criteria were: (1) age< 45 years; (2) any neurological diseases; (3) refused laboratory tests; (4) any acute or chronic inflammatory diseases; and (5) claustrophobia	51	26	27	13	0		59.1	8.7				56	10.8
Yang 2025	blood	plasma	IL-2		Multiplex assay, plasma	revised_El_Escorial_2015	not specified	HC	Healthy controls matched by sex and age were recruited, and the exclusion criteria were: (1) age< 45 years; (2) any neurological diseases; (3) refused laboratory tests; (4) any acute or chronic inflammatory diseases; and (5) claustrophobia	51	26	27	13	0		59.1	8.7				56	10.8
Yang 2025	blood	plasma	IL-1β		Multiplex assay, plasma	revised_El_Escorial_2015	not specified	HC	Healthy controls matched by sex and age were recruited, and the exclusion criteria were: (1) age< 45 years; (2) any neurological diseases; (3) refused laboratory tests; (4) any acute or chronic inflammatory diseases; and (5) claustrophobia	51	26	27	13	0		59.1	8.7				56	10.8
Ye 2020	CSF	CSF	Aβ42		ELISA	revised_El_Escorial_2015	not specified	DC	mostly diagnosed with peripheral neuropathy, migraine and ophthalmoplegia. The inclusion criteria of controls were as follows: 1) No neurological or psychiatric antecedents; 2) No organic disease complicated with the central nervous system; 3) No cognitive impairment or psychiatric symptoms.	36	24	27	14			57.1	11.1				56.5	14				0.03			1			0.9			1471.6	237.1					1138.4	121
Ye 2020	CSF	CSF	t-tau		ELISA	revised_El_Escorial_2015	not specified	DC	mostly diagnosed with peripheral neuropathy, migraine and ophthalmoplegia. The inclusion criteria of controls were as follows: 1) No neurological or psychiatric antecedents; 2) No organic disease complicated with the central nervous system; 3) No cognitive impairment or psychiatric symptoms.	36	24	27	14			57.1	11.1				56.5	14				0.22			1			0.58			150.2	127					104.6	65.5
Ye 2020	CSF	CSF	p-tau181		ELISA	revised_El_Escorial_2015	not specified	DC	mostly diagnosed with peripheral neuropathy, migraine and ophthalmoplegia. The inclusion criteria of controls were as follows: 1) No neurological or psychiatric antecedents; 2) No organic disease complicated with the central nervous system; 3) No cognitive impairment or psychiatric symptoms.	36	24	27	14			57.1	11.1				56.5	14				0.31			0.92			0.56			35.6	24					29.9	7.9
Ye 2020	CSF	CSF	t-tau/Aβ42		ELISA	revised_El_Escorial_2015	not specified	DC	mostly diagnosed with peripheral neuropathy, migraine and ophthalmoplegia. The inclusion criteria of controls were as follows: 1) No neurological or psychiatric antecedents; 2) No organic disease complicated with the central nervous system; 3) No cognitive impairment or psychiatric symptoms.	36	24	27	14			57.1	11.1				56.5	14				0.31			0.92			0.52			0.11	0.11					0.09	0.05
Ye 2020	CSF	CSF	p-tau181/Aβ42		ELISA	revised_El_Escorial_2015	not specified	DC	mostly diagnosed with peripheral neuropathy, migraine and ophthalmoplegia. The inclusion criteria of controls were as follows: 1) No neurological or psychiatric antecedents; 2) No organic disease complicated with the central nervous system; 3) No cognitive impairment or psychiatric symptoms.	36	24	27	14			57.1	11.1				56.5	14				0.14			0.96			0.65			0.02	0.02					0.03	0.01
Ye 2020	CSF	CSF	Aβ42		ELISA	revised_El_Escorial_2015	not specified	AD	defined based on the NINCDS/ADRDA, DSM-IV, and 2011 NIA-AA criteria, incorporating CSF biomarkers (Aβ42, t-tau, p-tau181), neuropsychological assessments (MMSE, NPI, ADL, CDR), and neuroimaging (MRI, CT, PET/CT, or PET/PIB).	36	82	27	38			57.1	11.1				64.2	8.2				0.87			0.97			0.96			1471.6	237.1					665.2	330.7
Ye 2020	CSF	CSF	t-tau		ELISA	revised_El_Escorial_2015	not specified	AD	defined based on the NINCDS/ADRDA, DSM-IV, and 2011 NIA-AA criteria, incorporating CSF biomarkers (Aβ42, t-tau, p-tau181), neuropsychological assessments (MMSE, NPI, ADL, CDR), and neuroimaging (MRI, CT, PET/CT, or PET/PIB).	36	82	27	38			57.1	11.1				64.2	8.2				0.79			0.69			0.81			150.2	127					412	283.3
Ye 2020	CSF	CSF	p-tau181		ELISA	revised_El_Escorial_2015	not specified	AD	defined based on the NINCDS/ADRDA, DSM-IV, and 2011 NIA-AA criteria, incorporating CSF biomarkers (Aβ42, t-tau, p-tau181), neuropsychological assessments (MMSE, NPI, ADL, CDR), and neuroimaging (MRI, CT, PET/CT, or PET/PIB).	36	82	27	38			57.1	11.1				64.2	8.2				0.62			0.92			0.81			35.6	24					69.8	43.2
Ye 2020	CSF	CSF	t-tau/Aβ42		ELISA	revised_El_Escorial_2015	not specified	AD	defined based on the NINCDS/ADRDA, DSM-IV, and 2011 NIA-AA criteria, incorporating CSF biomarkers (Aβ42, t-tau, p-tau181), neuropsychological assessments (MMSE, NPI, ADL, CDR), and neuroimaging (MRI, CT, PET/CT, or PET/PIB).	36	82	27	38			57.1	11.1				64.2	8.2				0.87			0.92			0.93			0.11	0.11					0.7	0.44
Ye 2020	CSF	CSF	p-tau181/Aβ42		ELISA	revised_El_Escorial_2015	not specified	AD	defined based on the NINCDS/ADRDA, DSM-IV, and 2011 NIA-AA criteria, incorporating CSF biomarkers (Aβ42, t-tau, p-tau181), neuropsychological assessments (MMSE, NPI, ADL, CDR), and neuroimaging (MRI, CT, PET/CT, or PET/PIB).	36	82	27	38			57.1	11.1				64.2	8.2				0.9			0.92			0.95			0.02	0.02					0.13	0.08
Yildiz 2022	blood	plasma	NfL		Simoa, plasma	El_Escorial_not_specified_ver	not specified	NonND	Non-neurological controls	38	20	19	10					66	60.4	71.6			60.4	55	65.8							0.9487	0.9054	0.992				106.3	19	193.6
Yildiz 2022	blood	plasma	sCD11b		ELISA, plasma	El_Escorial_not_specified_ver	not specified	NonND	Non-neurological controls	38	20	19	10					66	60.4	71.6			60.4	55	65.8
Yildiz 2022	blood	plasma	sCD11b+NCM		FCM, plasma	El_Escorial_not_specified_ver	not specified	NonND	Non-neurological controls	38	20	19	10					66	60.4	71.6			60.4	55	65.8
Yildiz 2025	blood	plasma	RvD1		Mass Spectrometry, plasma	not specified		NonND	age-matched non-neurological controls (NNC)	20	10	13	6			61.5	10.2				61	11.4
Yildiz 2025	blood	plasma	RvE3		Mass Spectrometry, plasma	not specified		NonND	age-matched non-neurological controls (NNC)	20	10	13	6			61.5	10.2				61	11.4
Yildiz 2025	PBMC	PBMC	GPR32_CD24- unswitched memory B		FCM	not specified		NonND	age-matched non-neurological controls (NNC)	40	20	19	10			63.9	11.4				60.4	7.1																									35	9.6
Yildiz 2025	PBMC	PBMC	GPR18_CD24- unswitched memory B		FCM	not specified		NonND	age-matched non-neurological controls (NNC)	40	20	19	10			63.9	11.4				60.4	7.1																									35	9.6
Yildiz 2025	PBMC	PBMC	GPR18_Naive B cells		FCM	not specified		NonND	age-matched non-neurological controls (NNC)	40	20	19	10			63.9	11.4				60.4	7.1																									35	9.6
Zecca 2022	blood	plasma	pNfH		ELISA, plasma	revised_El_Escorial_2000	all classifications	HC	Matched by sex and age (±3 years) with a cohort of healthy volunteers.	128	128	76	76	0	0			64	58	70.2			66	59.5	70	0.75			0.75			0.82	0.77	0.87				100.7	39.6	190.2				16	7.3	39.6
Zeinali 2024	blood	serum	BUN		routine clinical assay, serum	Awaji_El_Escorial_2009	not specified			27		20				57.8	10.5
Zeinali 2024	blood	serum	Creatinine		routine clinical assay, serum	Awaji_El_Escorial_2009	not specified			27		20				57.8	10.5
Zeinali 2024	blood	serum	Albumin		routine clinical assay, serum	Awaji_El_Escorial_2009	not specified			27		20				57.8	10.5
Zeinali 2024	blood	serum	CK		routine clinical assay, serum	Awaji_El_Escorial_2009	not specified			27		20				57.8	10.5
[truncated: 38 more rows]
[truncated: 22 more columns]

## Sheet: Prognostic
Study	FluidType	ReportedFluid	TargetBiomarker	AssayMethod	ALS_setting_primary	ALS_setting_secondary	SampleSize_ALS	ALS_gender(male)	cases_with_FH	genetic_cases	ALS_age_mean	ALS_age_sd	ALS_age_median	ALS_age_1Q	ALS_age_3Q	HR_scaled	HR_def	HR_death_cont	HR_death_cont_lCI	HR_death_cont_uCI	HR_death_categ_def	HR_death_categ	HR_death_categ_lCI	HR_death_categ_uCI	covar_aHR_death	aHR_death_cont	aHR_death_cont_lCI	aHR_death_cont_uCI	aHR_death_categ	aHR_death_categ_lCI	aHR_death_categ_uCI	aHR_death_categ_def	CorType	Corr_DPR	p_cor_DPR	Corr_ALSFRSR	p_cor_ALSFRSR	Corr_SurvTime	p_cor_SurvT	Corr_slope	p_cor_slope	meanFRSR_baseline	SD_FRSR_baseline	medFRSR_baseline	1Q_FRSR_baseline	3Q_FRSR_baseline	OnsetSite_spinal	spinal_percent	DiseaseDur_onset_to_baseline_mean
[truncated: 870 more rows]
[truncated: 17 more columns]
